# Supplementary material for: Nutritional stress targets LeishIF4E-3 to storage granules that contain RNA and ribosome components in Leishmania
Source: PLoS Negl Trop Dis. 2019 Mar 14;13(3):e0007237. doi: 10.1371/journal.pntd.0007237 (PMC6435199; doi:10.1371/journal.pntd.0007237)
Supplement: S1 Table — Extracts from wild type L. amazonensis cells, starved in PBS or non-starved were separated over SDS-PAGE and subjected to LC-MS/MS, with or without enrichment for phospho peptides over titanium dioxide beads. The resulting peptides were identified using the Proteome Discoverer software version 1.4 with the Sequest algorithm that compared them with the L. amazonensis LeishIF4E-3 sequence (38). Post translational modifications are described in column E. The probability of the phosphorylation found at position S75 was calculated using the phosphoRS tool (column I). (XLSX) [file pntd.0007237.s014.xlsx]

## Sheet: Phosphopeptides
	Peptides identified in the non-enriched protein samples
	Identified peptides of A54640_SCAFFOLD2821_TF4E3 L_amazonesis
						Peak area intensities			XCorr
	Peptide Sequence	# PSMs	Protein Group Accessions	Modifications	MH+ [Da]	PBS	Control	phosphoRS Site Probabilities	Glucose	PBS	Control	# Missed Cleavages	Phospho-peptide from orthologs (with actual site)
	DIKPEWEHPR	1	A54640		1306.66	0	230846402				3.32917	0
	EADENEDSQLDWLPEAQPTDWSESK	1	A54640		2919.23	0	0					0	L. infantum S8 (S105)
	EADENEDSQLDWLPEAQPTDWSESKLPK	1	A54640		3257.47	0	0					1
	ERPASSLPNSAAAAGAAK	1	A54640		1668.86	0	80832579				3.57262	0
	GGTISIVVFDR	2	A54640		1163.64	75484258	0		3.00175	2.87299		0
	KDIKPEWEHPR	1	A54640		1434.75	0	35432277				3.76196	1
	KGGTISIVVFDR	1	A54640		1291.73	0	1.24211e+07				3.48975	1
	LEYYSHHQK	4	A54640		1204.57	0	179069004		2.78368		2.58764	0
	LFGCHNTAAK	5	A54640	C4(Carbamidomethyl)	1118.54	0	0		3.23931			0
	LSAAAEPFVPGGPK	5	A54640		1340.72	396814968	3.55156e+08		4.21065	4.41577	4.23519	0
	PASSLPNSAAAAGAAK	2	A54640		1383.72	2.73979e+07	1.09671e+07			2.46179	3.76674	0
	QAATNSLAAR	9	A54640		1002.53	1.12073e+09	1118179975		3.17886	3.14896	2.7365	0
	QMSATSTHVDPK	3	A54640		1301.62	5.13629e+07	38561896		2.69247	2.93274	2.20123	0
	QMSATSTHVDPK	3	A54640	M2(Oxidation)	1317.61	31755989	9.61553e+07			2.43299	2.57378	0
	SNKPVTLQLWTAHSEVGK	10	A54640		1995.06	213395814	1.76745e+08		6.38333	4.71941	7.13687	0
	SSLPNSAAAAGAAK	1	A54640		1215.63	62699074	0			4.64529		0	L. infantum S2 (S84)
	SSSAAAVAKPPSIQLATK	3	A54640		1726.97	0	1.13572e+08				4.60743	0
	TATEDGKTTVSPLTERPASSLPNSAAAAGAAK	1	A54640		3070.56	0	0					1
	TTVSPLTERPASSLPNSAAAAGAAK	6	A54640		2368.24	91712366	2.91865e+08			5.09955	5.74685	0
	TTVSPLTERPASSLPNSAAAAGAAK	8	A54640	S4(Phospho)	2448.22	270563288	5.34354e+07	T(1): 0.0; T(2): 0.0; S(4): 99.0; T(7): 0.9; S(12): 0.0; S(13): 0.0; S(17): 0.0	7.62826	6.03976	6.30753	0
	YLPAPSGLPTVYTYSWFR	1	A54640		2118.07	0	0					0
					% Phosphorylation at S75	0.746844	0.15475
	Peptides identified in the samples after enrichment over titanium dioxide beads
						Peak area intensities			XCorr
	Peptide Sequence	# PSMs	Protein Group Accessions	Modifications	MH+ [Da]	PBS	Control	phosphoRS Site Probabilities	Glucose	PBS	Control	# Missed Cleavages
	TTVSPLTER	2	A54640	S4(Phospho)	1083.5	1.33716e+07	0	T(1): 0.0; T(2): 0.0; S(4): 100.0; T(7): 0.0	2.69512	2.28405		0
	TTVSPLTERPASSLPNSAAAAGAAK	13	A54640	S4(Phospho)	2448.21	1.94843e+08	6.85204e+07	T(1): 0.0; T(2): 0.0; S(4): 99.9; T(7): 0.0; S(12): 0.0; S(13): 0.0; S(17): 0.0	6.11599	6.20768	5.45472	0

## Sheet: Legend
	S1 Table. Identification of the LeishIF4E-3 phosphopeptides. Extracts from wild type L. amazonensis cells, starved in PBS or non-starved were separated over SDS-PAGE and subjected to LC-MS/MS, with or without enrichment for phospho peptides over titanium dioxide beads. The resulting peptides were identified using the Proteome Discoverer software, version 1.4 with the Sequest algorithm that compar…
	Sequence	Displays the sequence of amino acids that compose the peptide.
	# PSMs	Displays the total number of identified peptide sequences (PSMs) for the protein, including those redundantly identified.
	Protein Descriptions	Describes the proteins associated with the peptide. This description is taken from the FASTA file.
	Modifications	Displays the static and dynamic modifications identified in the peptide.
	MH+ [Da]	Displays the protonated monoisotopic mass of the peptides, in daltons.
	Area	Displays the area of the peak for the isotopic cluster for the peptide.
	phosphoRS Site Probabilities	Determination of phosphorylation site confidence
	XCorr (search-dependent)	Scores the number of fragment ions that are common to two different peptides with the same precursor mass and calculates the cross-correlation score for all candidate peptides queried from the database (SEQUEST searches only).
	# Missed Cleavages	Displays the number of cleavage sites in a peptide sequence that a cleavage reagent (enzyme) did not cleave. This number excludes cases where an amino acid such as proline inhibits the cleaving enzyme. For example, if proline resides next to lysine or arginine, trypsin does not cleave the lysine or arginine. The # of Missed Cleavages value is 0 for a complete digest of all peptides.
