# Supplementary material for: Nutritional stress targets LeishIF4E-3 to storage granules that contain RNA and ribosome components in Leishmania
Source: PLoS Negl Trop Dis. 2019 Mar 14;13(3):e0007237. doi: 10.1371/journal.pntd.0007237 (PMC6435199; doi:10.1371/journal.pntd.0007237)
Supplement: S2 Table — Starvation-induced LeishIF4E-3 containing granules, enriched over sucrose gradients, were subjected to pull-down analysis over streptavidin beads. The proteomic content was assessed by LC-MS/MS. Proteins were identified using the MaxQuant software. Enrichment analysis, as compared to the luciferase control, was determined using the Perseus statistical tool. Proteins with at least two fold increase and a significance of Padj<0.05 were highlighted. Identified proteins that were enriched in the starvation-induced LeishIF4E-3 containing granules were categorized into groups according to function. (XLSX) [file pntd.0007237.s015.xlsx]

## Sheet: All
		Log2 of
Majority Protein IDs	Protein annotation	Intensity 4E3-PBS-1	Intensity 4E3-PBS-2	Intensity 4E3-PBS-3	Intensity Luciferae-PBS-1	Intensity Luciferae-PBS-2	Intensity Luciferae-PBS-3	iBAQ 4E3-PBS-1	iBAQ 4E3-PBS-2	iBAQ 4E3-PBS-3	iBAQ Luciferae-PBS-1	iBAQ Luciferae-PBS-2	iBAQ Luciferae-PBS-3	Q-value	Score	Razor + unique peptides 4E3-PBS-1	Razor + unique peptides 4E3-PBS-2	Razor + unique peptides 4E3-PBS-3	Razor + unique peptides Luciferae-PBS-1	Razor + unique peptides Luciferae-PBS-2	Razor + unique peptides Luciferae-PBS-3	Intensity 4E3-PBS-1_1_	Intensity 4E3-PBS-2_1_	Intensity 4E3-PBS-3_1_	Intensity Luciferae-PBS-1_1_	Intensity Luciferae-PBS-2_1_	Intensity Luciferae-PBS-3_1_	iBAQ 4E3-PBS-1_1_	iBAQ 4E3-PBS-2_1_	iBAQ 4E3-PBS-3_1_	iBAQ Luciferae-PBS-1_1_	iBAQ Luciferae-PBS-2_1_	iBAQ Luciferae-PBS-3_1_	P value-Intensity 4E3 vs Luciferase	Difference-Intensity 4E3 vs Luciferase	P value-iBAQ 4E3 vs luciferase	Difference-iBAQ 4E3 vs luciferase	Protein IDs	Razor + unique peptides
LmjF.34.1520;LmjF.34.1530	p25-alpha, putative	25.4297	25.4485	25.2966	10	10	10	22.1078	22.1266	21.9747	10	10	10	0	4.0753	3	3	3	0	0	0	45196000	45789000	41214000	0	0	0	4519600	4578900	4121400	0	0	0	2.68516e-09	10.3916	1.47548e-09	12.0697	LmjF.34.1520:mRNA-p1;LmjF.34.1530:mRNA-p1	3
LmjF.33.0610	paraflagellar rod component, putative	25.5255	25.4996	25.2907	10	10	10	23.5255	23.4996	23.2907	10	10	10	0	3.9754	2	2	2	0	0	0	48301000	47441000	41046000	0	0	0	12075000	11860000	10261000	0	0	0	1.54183e-08	10.4386	5.61791e-09	13.4386	LmjF.33.0610:mRNA-p1	2
LmjF.30.0620	ribosome biogenesis regulatory protein (RRS1), putative	24.5259	24.7482	24.5861	10	10	10	21.356	21.5782	21.4162	10	10	10	0	5.9283	2	2	2	0	0	0	24157000	28180000	25186000	0	0	0	2684100	3131100	2798500	0	0	0	1.35818e-08	9.62008	6.76689e-09	11.4502	LmjF.30.0620:mRNA-p1	2
LmjF.36.6400	40S ribosomal protein S8, putative	24.4685	24.9736	24.8328	10	10	10	20.8835	21.3886	21.2479	10	10	10	0	3.5846	1	2	2	0	0	0	23214000	32946000	29883000	0	0	0	1934500	2745500	2490300	0	0	0	3.38904e-07	9.7583	1.97257e-07	11.1734	LmjF.36.6400:mRNA-p1	2
LmjF.35.3250	replication factor C, subunit 3, putative	24.9226	24.7	24.4105	10	10	10	20.6007	20.3781	20.0886	10	10	10	0	4.1061	3	3	3	0	0	0	31802000	27255000	22299000	0	0	0	1590100	1362800	1115000	0	0	0	3.29997e-07	9.6777	2.51611e-07	10.3558	LmjF.35.3250:mRNA-p1	3
LmjF.17.0280	histone H2A variant Z	26.5629	26.0743	25.7657	10	10	10	24.241	23.7524	23.4438	10	10	10	0.0052016	1.6641	2	2	2	0	0	0	99138000	70655000	57048000	0	0	0	19828000	14131000	11410000	0	0	0	1.1296e-06	11.1343	4.77423e-07	13.8124	LmjF.17.0280:mRNA-p1	2
LmjF.21.0827	hypothetical protein, conserved	23.6501	24.1408	24.215	10	10	10	19.8428	20.3334	20.4076	10	10	10	0	4.2793	1	2	2	0	0	0	13164000	18497000	19473000	0	0	0	940310	1321200	1390900	0	0	0	8.99084e-07	9.00195	5.4666e-07	10.1946	LmjF.21.0827:mRNA-p1	2
LmjF.09.0100	flagellar pocket cytoskeletal protein bilbo1	24.9177	25.1444	25.5262	10	10	10	19.7478	19.9745	20.3563	10	10	10	0	9.7737	2	3	3	0	0	0	31694000	37087000	48321000	0	0	0	880390	1030200	1342300	0	0	0	5.50366e-07	10.1961	5.88791e-07	10.0262	LmjF.09.0100:mRNA-p1	3
LmjF.05.1200	prefoldin subunit, putative	24.2754	24.0556	23.6116	10	10	10	21.2754	21.0557	20.6115	10	10	10	0	3.4533	2	2	2	0	0	0	20306000	17437000	12817000	0	0	0	2538300	2179700	1602100	0	0	0	1.3362e-06	8.98087	5.98692e-07	10.9809	LmjF.05.1200:mRNA-p1	2
LmjF.19.1290	SPFH domain / Band 7 family, putative	23.6647	23.3378	23.0671	10	10	10	19.5772	19.2504	18.9797	10	10	10	0	6.7204	2	2	2	0	0	0	13298000	10602000	8788200	0	0	0	782210	623640	516950	0	0	0	1.09282e-06	8.35656	7.22157e-07	9.26907	LmjF.19.1290:mRNA-p1	2
LmjF.31.0750	hypothetical protein, unknown function	27.5547	26.7563	26.3486	10	10	10	23.5547	22.7563	22.3486	10	10	10	0	5.427	3	3	3	0	0	0	197150000	113360000	85453000	0	0	0	12322000	7084800	5340800	0	0	0	4.70302e-06	11.8866	3.4078e-06	12.8866	LmjF.31.0750:mRNA-p1	3
LmjF.04.0420	Tetratricopeptide repeat, putative	24.8594	24.0339	23.9636	10	10	10	20.8594	20.0339	19.9635	10	10	10	0	8.0483	2	2	2	0	0	0	30438000	17176000	16359000	0	0	0	1902400	1073500	1022400	0	0	0	5.48606e-06	9.28561	3.64917e-06	10.2856	LmjF.04.0420:mRNA-p1	2
LmjF.12.0400	3-nucleotidase/nuclease, putative	28.1124	27.334	26.7675	10	10	10	24.1124	23.334	22.7675	10	10	10	0	3.86	2	2	2	0	0	0	290190016	169180000	114240000	0	0	0	18137000	10574000	7139900	0	0	0	5.81512e-06	12.4046	4.26889e-06	13.4046	LmjF.12.0400:mRNA-p1	2
LmjF.31.0080	hypothetical protein, conserved	22.9574	23.789	22.8084	10	10	10	19.4979	20.3296	19.3489	10	10	10	0.0021023	2.1577	1	2	1	0	0	0	8144300	14495000	7345200	0	0	0	740390	1317700	667740	0	0	0	1.14788e-05	8.18493	5.77352e-06	9.72548	LmjF.31.0080:mRNA-p1	2
LmjF.13.0570	40S ribosomal protein S12, putative	34.946	34.6399	34.5943	29.8006	30.1185	29.7992	31.4866	31.1804	31.1349	26.3412	26.6591	26.3398	0	170.59	19	17	16	12	11	12	33098000384	26769999872	25937000448	935160000	1165699968	934249984	3008900096	2433600000	2357900032	85015000	105970000	84932000	6.08175e-06	4.8206	6.08042e-06	4.8206	LmjF.13.0570:mRNA-p1	19
LmjF.36.5820	mkiaa0324 protein-like protein	26.4425	25.2446	25.2966	10	10	10	22.4425	21.2446	21.2965	10	10	10	0	3.58	3	3	2	0	0	0	91200000	39755000	41212000	0	0	0	5700000	2484700	2575700	0	0	0	1.07508e-05	10.6612	7.52217e-06	11.6612	LmjF.36.5820:mRNA-p1	3
LmjF.14.1440	cytoskeleton associated protein, putative	24.1875	24.1866	23.2133	10	10	10	19.0176	19.0167	18.0434	10	10	10	0	3.0025	2	2	1	0	0	0	19106000	19094000	9725500	0	0	0	530710	530390	270150	0	0	0	1.06985e-05	8.86249	1.15558e-05	8.69255	LmjF.14.1440:mRNA-p1	2
LmjF.29.0020	transcription factor-like protein	25.2233	24.3319	23.9933	10	10	10	19.2926	18.4012	18.0625	10	10	10	0	5.425	3	3	2	0	0	0	39172000	21117000	16699000	0	0	0	642170	346180	273750	0	0	0	1.31204e-05	9.51616	1.97611e-05	8.58542	LmjF.29.0020:mRNA-p1	3
LmjF.15.1207;LmjF.15.1203	60S acidic ribosomal protein P2	32.2508	32.1641	32.1662	28.5	28.9611	28.508	29.9289	29.8422	29.8442	26.178	26.6392	26.1861	0	146.36	5	5	6	5	6	5	5110499840	4812400128	4819299840	379620000	522590016	381740000	1022099968	962480000	963859968	75924000	104520000	76348000	2.18617e-05	3.53733	2.18671e-05	3.53732	LmjF.15.1207:mRNA-p1;LmjF.15.1203:mRNA-p1	6
LmjF.03.0440;LmjF.03.0430	60S acidic ribosomal protein P2, putative	30.6076	30.0448	30.1487	27.0281	26.9545	27.0383	29.0227	28.4598	28.5637	25.4432	25.3696	25.4534	0	90.166	4	4	4	2	1	2	1636099968	1107600000	1190300032	136860000	130050000	137830000	545379968	369190016	396769984	45621000	43351000	45945000	4.87878e-05	3.26005	4.88106e-05	3.26001	LmjF.03.0440:mRNA-p1;LmjF.03.0430:mRNA-p1	4
LmjF.27.1100	hypothetical protein, conserved	25.1135	24.3595	23.3899	10	10	10	20.1135	19.3595	18.3899	10	10	10	0	27.966	2	2	2	0	0	0	36300000	21525000	10992000	0	0	0	1134400	672670	343500	0	0	0	4.89826e-05	9.28764	4.89859e-05	9.28766	LmjF.27.1100:mRNA-p1	2
LmjF.35.1920	60S ribosomal protein L36, putative	33.9482	33.5164	33.785	30.1546	30.5589	30.1359	31.6263	31.1945	31.463	27.8327	28.237	27.814	0	40.149	10	10	9	8	7	8	16574000128	12286999552	14801000448	1195200000	1581799936	1179800064	3314800128	2457400064	2960100096	239040000	316369984	235970000	4.95981e-05	3.46673	4.9603e-05	3.46667	LmjF.35.1920:mRNA-p1	10
LmjF.25.0730;LmjF.25.0720	eukaryotic initiation factor 5a, putative	27.8463	28.0697	28.0469	25.0395	24.8892	24.4224	24.6763	24.8998	24.877	21.8696	21.7192	21.2525	0	76.582	4	4	4	3	3	3	241300000	281720000	277310016	34485000	31073000	22484000	26811000	31302000	30812000	3831700	3452600	2498200	8.68324e-05	3.20395	8.6848e-05	3.20393	LmjF.25.0730:mRNA-p1;LmjF.25.0720:mRNA-p1	4
LmjF.27.1980	FtsJ cell division protein, putative	25.3866	24.691	23.3973	10	10	10	20.1387	19.4431	18.1493	10	10	10	0	3.8435	3	2	2	0	0	0	43867000	27086000	11048000	0	0	0	1154400	712800	290730	0	0	0	8.32181e-05	9.49165	9.23958e-05	9.24372	LmjF.27.1980:mRNA-p1	3
LmjF.35.0015:pseudogenic_transcript;LmjF.36.0020;LmjF.35.1310;LmjF.31.3180;LmjF.25.2450;LmjF.15.0010;LmjF.02.0020;LmjF.21.0015:pseudogenic_transcript	histone H4, putative, pseudogene	31.5907	31.0895	31.2602	27.059	27.7525	27.1638	29.0058	28.5046	28.6753	24.474	25.1676	24.5788	0	12.583	6	5	5	4	5	4	3234099968	2284999936	2571899904	139820000	226120000	150350000	539020032	380830016	428660000	23303000	37687000	25059000	0.000107295	3.9884	0.000107304	3.9884	LmjF.35.0015:pseudogenic_transcript-p1;LmjF.36.0020:mRNA-p1;LmjF.35.1310:mRNA-p1;LmjF.31.3180:mRNA-p1;LmjF.25.2450:mRNA-p1;LmjF.15.0010:mRNA-p1;LmjF.02.0020:mRNA-p1;LmjF.21.0015:pseudogenic_transcript-p1	6
LmjF.03.0190	U2 splicing auxiliary factor, putative	28.9302	28.5914	28.6206	26.0848	26.5132	26.2395	25.4707	25.1319	25.1612	22.6254	23.0538	22.7801	0	6.5686	4	4	4	2	2	1	511500000	404449984	412729984	71171000	95782000	79227000	46500000	36768000	37521000	6470100	8707500	7202500	0.000124647	2.43488	0.000124654	2.43487	LmjF.03.0190:mRNA-p1	4
LmjF.21.0540	Lupus La protein homolog, putative	26.4268	25.7863	26.062	20.8899	21.709	21.6266	21.9673	21.3269	21.6025	16.4305	17.2495	17.1671	0	16.271	6	4	5	1	1	1	90210000	57869000	70054000	1943100	3428100	3237800	4100400	2630400	3184300	88323	155820	147170	0.000126336	4.68318	0.000126317	4.68319	LmjF.21.0540:mRNA-p1	6
LmjF.30.0690;LmjF.30.0680;LmjF.30.0670	40S ribosomal protein S30, putative	27.5259	27.4875	27.3609	23.0572	23.9763	23.6822	27.5259	27.4875	27.3609	23.0572	23.9763	23.6822	0	2.8528	2	2	1	1	1	1	193250000	188170000	172370000	8727700	16504000	13460000	193250000	188170000	172370000	8727700	16504000	13460000	0.000146693	3.88621	0.000146693	3.88621	LmjF.30.0690:mRNA-p1;LmjF.30.0680:mRNA-p1;LmjF.30.0670:mRNA-p1	2
LmjF.35.2220;LmjF.35.2210	kinetoplastid membrane protein-11	30.06	30.1007	29.9991	28.2496	28.5815	28.5784	27.2525	27.2934	27.1918	25.4423	25.7742	25.7711	0	25.329	8	8	8	7	6	7	1119299968	1151399936	1073100032	319140000	401700000	400830016	159890000	164490000	153300000	45591000	57385000	57262000	0.000155855	1.58342	0.00015589	1.58341	LmjF.35.2220:mRNA-p1;LmjF.35.2210:mRNA-p1	8
LmjF.19.0050;LmjF.19.0040;LmjF.19.0030;LmjF.09.1340	histone H2B	29.9582	29.7022	29.7303	26.0458	26.8218	26.6227	26.9583	26.7023	26.7303	23.0458	23.8218	23.6227	0	9.1859	5	5	5	4	2	3	1043100032	873500032	890640000	69275000	118620000	103330000	130390000	109190000	111330000	8659400	14828000	12916000	0.000179704	3.30015	0.000179725	3.30016	LmjF.19.0050:mRNA-p1;LmjF.19.0040:mRNA-p1;LmjF.19.0030:mRNA-p1;LmjF.09.1340:mRNA-p1;LmjF.17.1220:mRNA-p1	5
LmjF.15.0380;LmjF.15.0370	60S acidic ribosomal protein, putative	32.5408	32.0876	31.989	27.9912	28.846	28.2595	30.9558	30.5026	30.4041	26.4062	27.2611	26.6745	0	90.703	3	3	3	2	2	2	6248000000	4563700224	4262500096	266800000	482510016	321329984	2082700032	1521200000	1420800000	88932000	160840000	107110000	0.000226789	3.84024	0.000226859	3.84022	LmjF.15.0380:mRNA-p1;LmjF.15.0370:mRNA-p1	3
LmjF.35.0240	60S ribosomal protein L30	32.0821	31.4514	31.5106	27.698	28.4421	27.9626	29.4972	28.8664	28.9256	25.1131	25.8572	25.3776	0	83.129	6	6	6	6	6	6	4546500096	2936399872	3059300096	217740000	364700000	261560000	757750016	489400000	509889984	36291000	60783000	43594000	0.000250684	3.64711	0.000250648	3.6471	LmjF.35.0240:mRNA-p1	6
LmjF.36.4650	60S acidic ribosomal protein, putative	26.6317	26.3472	26.2339	23.5141	23.4779	22.7621	22.9313	22.6467	22.5334	19.8137	19.7775	19.0617	0	10.769	5	5	5	3	2	2	103980000	85368000	78918000	11980000	11683000	7113400	7998700	6566700	6070600	921580	898700	547180	0.000316304	3.15288	0.000316413	3.15287	LmjF.36.4650:mRNA-p1	5
LmjF.36.4460	hypothetical protein, conserved	29.5763	30.0368	29.7704	28.0142	28.1878	28.1899	26.2544	26.7149	26.4484	24.6923	24.8659	24.868	0	32.557	4	4	4	4	4	4	800499968	1101500032	915740032	271089984	305760000	306200000	80050000	110150000	91574000	27109000	30576000	30620000	0.000334804	1.66386	0.0003348	1.66386	LmjF.36.4460:mRNA-p1	4
LmjF.36.3400;LmjF.36.3390	ribosomal protein L29, putative	30.8903	30.3919	30.6297	24.0503	25.7104	24.2259	28.8904	28.3919	28.6297	22.0503	23.7104	22.2259	0	20.145	7	6	6	2	4	3	1990300032	1408899968	1661299968	17372000	54905000	19621000	497580000	352230016	415320000	4343100	13726000	4905200	0.000395708	5.97511	0.000395669	5.97512	LmjF.36.3400:mRNA-p1;LmjF.36.3390:mRNA-p1	7
LmjF.26.1640;LmjF.26.1630	40S ribosomal protein S33, putative	32.5329	31.8047	32.0038	28.3624	29.1346	28.6331	30.5329	29.8047	30.0038	26.3624	27.1346	26.6331	0	200.69	6	6	6	5	6	5	6214199808	3751200000	4306200064	345089984	589360000	416310016	1553500032	937790016	1076600064	86272000	147340000	104080000	0.000409237	3.40378	0.000409182	3.40377	LmjF.26.1640:mRNA-p1;LmjF.26.1630:mRNA-p1	6
LmjF.22.0460;LmjF.22.0420	40S ribosomal protein S15, putative	33.2182	32.7206	32.6898	29.0245	29.5456	28.4315	30.8963	30.3988	30.3679	26.7025	27.2236	26.1096	0	99.242	12	11	12	7	9	8	9992399872	7077799936	6927900160	546060032	783609984	362030016	1998499968	1415600000	1385600000	109210000	156720000	72406000	0.000443105	3.87568	0.00044305	3.87572	LmjF.22.0460:mRNA-p1;LmjF.22.0420:mRNA-p1	12
LmjF.35.2980	chaperone protein DnaJ, putative	29.379	29.1371	28.8169	25.5226	26.3862	25.7807	24.6242	24.3822	24.062	20.7677	21.6313	21.0259	0	117.07	9	9	9	4	5	5	698190016	590409984	472870016	48204000	87707000	57647000	25859000	21867000	17514000	1785300	3248400	2135100	0.000448678	3.21449	0.000448673	3.21451	LmjF.35.2980:mRNA-p1	9
LmjF.28.2460;LmjF.28.2205	ribosomal protein S29, putative	31.3848	30.646	30.8461	27.3502	28.0653	27.3407	29.3849	28.646	28.8461	25.3501	26.0653	25.3407	0	41.576	5	5	5	4	3	3	2804000000	1680199936	1930200064	171090000	280860000	169970000	701009984	420060000	482550016	42771000	70215000	42492000	0.000491978	3.37359	0.000491994	3.37363	LmjF.28.2460:mRNA-p1;LmjF.28.2205:mRNA-p1	5
LmjF.36.3760;LmjF.18.0620	60S ribosomal protein L10a, putative	31.9346	31.7491	31.7443	26.6865	28.1118	26.7676	28.7647	28.5791	28.5744	23.5165	24.9419	23.5976	0	175.96	14	14	13	7	11	8	4104699904	3609299968	3597400064	108000000	290070016	114250000	456070016	401030016	399710016	12000000	32230000	12694000	0.000582753	4.6207	0.000582782	4.62071	LmjF.36.3760:mRNA-p1;LmjF.18.0620:mRNA-p1	14
LmjF.36.5850	flagellum targeting protein kharon1, putative	26.6899	26.5523	26.2668	21.8055	23.1181	22.688	21.935	21.7974	21.5119	17.0506	18.3633	17.9331	0.00074294	2.5011	2	2	2	1	1	1	108260000	98407000	80741000	3665300	9104300	6757200	4009600	3644700	2990400	135750	337200	250270	0.000615114	3.96579	0.000615182	3.96578	LmjF.36.5850:mRNA-p1	2
LmjF.30.3730;LmjF.30.3720	60S acidic ribosomal protein P2, putative	30.2922	29.8847	30.3559	27.2084	27.674	27.97	27.4848	27.0773	27.5486	24.4011	24.8666	25.1626	0	18.01	3	3	3	3	3	3	1314800000	991289984	1374200064	155080000	214140000	262910000	187820000	141610000	196310000	22154000	30591000	37559000	0.000654426	2.56015	0.000654501	2.56012	LmjF.30.3730:mRNA-p1;LmjF.30.3720:mRNA-p1	3
LmjF.34.3500	ruvb-like 1 DNA helicase, putative	27.8351	27.8583	28.0114	25.715	26.014	25.2299	23.1346	23.1579	23.3111	21.0145	21.3136	20.5295	0	10.545	5	4	4	3	5	3	239440000	243330000	270569984	55079000	67765000	39350000	9209000	9358700	10407000	2118400	2606400	1513500	0.000667383	2.24865	0.00066744	2.24864	LmjF.34.3500:mRNA-p1	5
LmjF.10.0480;LmjF.10.0465;LmjF.10.0460;LmjF.10.0470	GP63, leishmanolysin	30.3189	30.2057	29.4802	27.4914	27.4172	27.1611	25.6185	25.5052	24.7797	22.791	22.7168	22.4606	0	9.8744	5	5	5	5	4	4	1339399936	1238300032	748880000	188680000	179230000	150070000	51515000	47625000	28803000	7257100	6893500	5772000	0.000711649	2.64505	0.000711628	2.645	LmjF.10.0480:mRNA-p1;LmjF.10.0465:mRNA-p1;LmjF.10.0460:mRNA-p1;LmjF.10.0470:mRNA-p1	5
LmjF.08.1100	hypothetical protein, conserved	30.2447	30.5331	30.1581	28.9052	29.1207	28.8074	25.8524	26.1407	25.7658	24.5129	24.7284	24.4151	0	76.655	12	16	15	13	12	13	1272199936	1553699968	1198099968	502729984	583729984	469780000	60583000	73984000	57052000	23939000	27796000	22370000	0.000730043	1.3675	0.000729772	1.36753	LmjF.08.1100:mRNA-p1	16
LmjF.18.0230	60S ribosomal protein L7, putative	27.3393	26.4194	26.1828	23.4143	23.0827	22.8472	24.0173	23.0974	22.8609	20.0924	19.7608	19.5253	0	11.74	6	5	5	2	1	1	169800000	89747000	76176000	11179000	8883600	7545600	16980000	8974700	7617600	1117900	888360	754560	0.000816902	3.53242	0.000816902	3.53242	LmjF.18.0230:mRNA-p1	6
LmjF.26.2340;LmjF.26.2330	60S ribosomal protein L35, putative	34.0111	33.569	33.7246	29.6727	30.9665	30.2042	33.0111	32.569	32.7246	28.6727	29.9665	29.2042	0	32.357	8	8	8	7	7	7	17312999424	12743000064	14193999872	855820032	2098200064	1236999936	8656499712	6371500032	7097099776	427910016	1049100032	618510016	0.000927915	3.48708	0.000927906	3.48708	LmjF.26.2340:mRNA-p1;LmjF.26.2330:mRNA-p1	8
LmjF.07.0510;LmjF.07.0500	60S ribosomal protein L7a, putative	34.2067	33.695	33.8742	29.8158	31.1076	30.2625	30.7472	30.2355	30.4147	26.3563	27.6482	26.803	0	306.31	19	19	18	13	17	17	19825999872	13905999872	15745000448	945020032	2313799936	1288000000	1802300032	1264099968	1431299968	85911000	210340000	117090000	0.000975933	3.52999	0.000975931	3.52993	LmjF.07.0510:mRNA-p1;LmjF.07.0500:mRNA-p1	19
LmjF.36.5880	ras-like small GTPases, putative	26.268	26.255	26.3785	24.2108	24.8545	24.1691	21.7444	21.7314	21.8549	19.6873	20.3309	19.6455	0	12.785	1	2	2	3	2	2	80806000	80084000	87242000	19417000	30335000	18863000	3513300	3481900	3793100	844230	1318900	820140	0.00110652	1.88905	0.00110633	1.88903	LmjF.36.5880:mRNA-p1	3
LmjF.28.0210	Histone H2B variant V	27.7862	27.3248	27.2082	25.1991	25.7597	25.4861	24.7863	24.3247	24.2083	22.1992	22.7597	22.4861	0	7.316	3	4	4	3	3	3	231470000	168100000	155060000	38521000	56813000	46999000	28934000	21012000	19383000	4815200	7101600	5874800	0.0012179	1.95809	0.00121779	1.95809	LmjF.28.0210:mRNA-p1	4
LmjF.25.1190;LmjF.34.0440	ribosomal protein S25	32.9896	32.4797	32.6908	28.802	29.6793	28.1189	30.6677	30.1579	30.3689	26.48	27.3574	25.7969	0	140.87	7	8	8	6	6	5	8528399872	5989300224	6932899840	468020000	859750016	291489984	1705699968	1197900032	1386599936	93603000	171950000	58298000	0.00125789	3.85332	0.00125783	3.85336	LmjF.25.1190:mRNA-p1;LmjF.34.0440:mRNA-p1	8
LmjF.36.2030	chaperonin HSP60, mitochondrial precursor	31.8896	31.6902	31.2586	28.6216	29.5094	29.1205	26.9354	26.7361	26.3044	23.6674	24.5551	24.1663	0	266.7	27	28	26	19	19	18	3978500096	3464999936	2568999936	413000000	764190016	583649984	128340000	111780000	82873000	13323000	24651000	18827000	0.00134326	2.52897	0.00134291	2.52901	LmjF.36.2030:mRNA-p1	29
LmjF.26.1380	prefoldin-like protein	24.3473	24.1727	23.9921	23.131	23.1218	22.8162	20.7623	20.5877	20.4072	19.546	19.5368	19.2312	0	2.9879	2	2	2	2	1	1	21343000	18910000	16686000	9186000	9127500	7384900	1778600	1575900	1390500	765500	760630	615410	0.00140211	1.1477	0.0014021	1.14772	LmjF.26.1380:mRNA-p1	2
LmjF.25.0500;LmjF.25.0490	RNA-binding protein, putative, UPB2	28.9049	28.4274	28.3597	26.1409	26.7567	25.9695	26.5829	26.1055	26.0377	23.819	24.4348	23.6476	0	49.719	4	4	3	3	4	3	502620000	361000000	344440000	73996000	113390000	65705000	100520000	72199000	68888000	14799000	22678000	13141000	0.00150654	2.27494	0.00150643	2.27493	LmjF.25.0500:mRNA-p1;LmjF.25.0490:mRNA-p1	4
LmjF.09.0930;LmjF.09.0920;LmjF.09.0910	calmodulin, putative	28.7031	29.0956	29.0179	24.6122	26.1677	25.404	25.5332	25.9257	25.848	21.4422	22.9977	22.2341	0	307.9	10	10	9	4	2	2	437009984	573670016	543569984	25645000	75379000	44398000	48557000	63741000	60397000	2849400	8375400	4933100	0.00158832	3.54427	0.00158833	3.54428	LmjF.09.0930:mRNA-p1;LmjF.09.0920:mRNA-p1;LmjF.09.0910:mRNA-p1	10
LmjF.30.2630	replication factor C, subunit 2, putative	24.8035	24.5289	24.1961	22.633	22.1183	21.7647	20.7161	20.4414	20.1087	18.5455	18.0308	17.6773	0	21.155	3	3	3	2	1	1	29282000	24206000	19220000	6504500	4552700	3563200	1722500	1423900	1130600	382620	267800	209600	0.00160151	2.33748	0.00160153	2.33751	LmjF.30.2630:mRNA-p1	3
LmjF.35.2190;LmjF.24.2210	60S ribosomal protein L12, putative	32.2649	31.7722	31.9792	28.1924	29.5336	28.4852	29.2649	28.7722	28.9792	25.1924	26.5336	25.4851	0	92.708	5	5	5	5	4	4	5160699904	3667599872	4233499904	306729984	777120000	375740000	645089984	458449984	529180000	38342000	97140000	46967000	0.00162831	3.2684	0.00162827	3.26839	LmjF.35.2190:mRNA-p1;LmjF.24.2210:mRNA-p1	5
LmjF.30.3280	serine/threonine phosphatase, putative	27.8855	28.2435	28.1397	26.033	26.6634	26.5645	24.1851	24.543	24.4392	22.3326	22.963	22.8641	0	6.377	1	1	1	3	3	3	247960000	317790016	295720000	68662000	106290000	99248000	19074000	24445000	22748000	5281700	8176400	7634400	0.00169661	1.66924	0.00169671	1.66923	LmjF.30.3280:mRNA-p1	3
LmjF.15.0280	ribonucleoprotein p18, mitochondrial precursor, putative	30.8628	30.8763	30.6546	29.3329	29.8269	29.3683	27.0555	27.069	26.8472	25.5256	26.0195	25.5609	0	54.271	6	6	6	6	6	6	1952700032	1971000064	1690200064	676230016	952320000	693000000	139480000	140790000	120730000	48302000	68023000	49500000	0.00179419	1.28852	0.0017942	1.28855	LmjF.15.0280:mRNA-p1	6
LmjF.14.0850	small myristoylated protein-3, putative	25.2907	25.8015	25.8686	23.556	23.7354	22.9129	22.2907	22.8015	22.8686	20.556	20.7355	19.9129	0	23.802	2	3	3	2	1	1	41045000	58484000	61269000	12333000	13966000	7897200	5130600	7310400	7658600	1541600	1745800	987150	0.00188985	2.25218	0.00189	2.25217	LmjF.14.0850:mRNA-p1	4
LmjF.36.5120;LmjF.36.5010	40S ribosomal protein SA, putative	34.0031	33.5555	33.4415	29.6683	31.108	29.8617	30.0962	29.6485	29.5345	25.7614	27.2012	25.9548	0	265.03	18	18	17	15	16	15	17216999424	12624000000	11665000448	853180032	2314500096	975569984	1147800064	841590016	777640000	56879000	154300000	65038000	0.00201734	3.45401	0.00201744	3.45399	LmjF.36.5120:mRNA-p1;LmjF.36.5010:mRNA-p1	18
LmjF.28.1030;LmjF.28.1010	ribosomal protein S20, putative	33.4863	32.7273	32.8304	30.2226	31.0488	30.5673	30.9014	30.1424	30.2455	27.6376	28.4638	27.9823	0	182.86	13	12	12	11	12	12	12033000448	7110400000	7637499904	1252899968	2221299968	1591000064	2005600000	1185100032	1272899968	208810000	370220000	265160000	0.0020599	2.40178	0.00206029	2.40184	LmjF.28.1030:mRNA-p1;LmjF.28.1010:mRNA-p1	13
LmjF.11.0780;LmjF.11.0760	40S ribosomal protein S21, putative	32.1096	31.3545	31.7857	28.7932	29.5159	28.3586	30.5247	29.7695	30.2007	27.2082	27.9309	26.7737	0	110.9	4	4	4	3	3	2	4634100224	2745600000	3702099968	465180000	767670016	344190016	1544700032	915190016	1234000000	155060000	255890000	114730000	0.00206457	2.86069	0.00206465	2.86067	LmjF.11.0780:mRNA-p1;LmjF.11.0760:mRNA-p1	4
LmjF.15.1470	ribosomal protein S6, putative	29.2343	28.8309	28.9793	26.9796	25.7686	25.959	26.427	26.0235	26.172	24.1722	22.9613	23.1517	0	185.5	3	2	2	2	3	3	631560000	477480000	529230016	132330000	57165000	65230000	90223000	68211000	75605000	18904000	8166500	9318500	0.00212998	2.7791	0.00212981	2.77911	LmjF.15.1470:mRNA-p1	3
LmjF.28.2500	Eukaryotic translation initiation factor 4E-3	30.5315	30.1356	30.0665	24.3766	26.6653	25.355	26.4441	26.0481	25.9791	20.2892	22.5779	21.2675	0	41.191	10	10	10	3	4	2	1552000000	1179600000	1124400000	21782000	106430000	42915000	91296000	69386000	66143000	1281300	6260700	2524400	0.00214367	4.7789	0.00214376	4.7789	LmjF.28.2500:mRNA-p1	10
LmjF.36.0940;LmjF.36.0930	40S ribosomal protein S18, putative	34.7662	34.4351	34.4809	31.9883	32.9605	32.2816	31.5963	31.2652	31.311	28.8184	29.7906	29.1117	0	134.67	20	19	19	19	20	20	29219999744	23227000832	23977000960	4260400128	8358000128	5220700160	3246599936	2580800000	2664100096	473380000	928659968	580080000	0.00215884	2.1506	0.00215864	2.15059	LmjF.36.0940:mRNA-p1;LmjF.36.0930:mRNA-p1	20
LmjF.32.0750	nuclear RNA binding domain	32.2885	31.5298	31.8682	28.6382	29.7576	29.181	28.9666	28.2078	28.5463	25.3162	26.4357	25.859	0	61.327	8	7	8	6	5	4	5245700096	3100300032	3920000000	417780000	907670016	608620032	524569984	310030016	392000000	41778000	90767000	60862000	0.00228897	2.70324	0.00228897	2.70324	LmjF.32.0750:mRNA-p1	8
LmjF.20.1310	small myristoylated protein-1	27.1856	27.2208	27.0623	25.9131	26.2799	25.6947	24.6007	24.6359	24.4774	23.3281	23.695	23.1097	0	5.6047	3	3	3	3	2	3	152650000	156420000	140140000	63187000	81479000	54308000	25442000	26070000	23357000	10531000	13580000	9051400	0.00254036	1.1937	0.00254043	1.19371	LmjF.20.1310:mRNA-p1;LmjF.20.1300:mRNA-p1	3
LmjF.22.1410	centrin-4, putative	23.9633	24.7192	24.8784	21.851	21.7167	22.5074	20.6414	21.3972	21.5564	18.5291	18.3948	19.1855	0.0021277	2.2215	1	2	2	1	1	1	16356000	27619000	30841000	3782700	3446600	5962200	1635600	2761900	3084100	378270	344660	596220	0.00260408	2.49523	0.00260408	2.49523	LmjF.22.1410:mRNA-p1	2
LmjF.29.2090	AAA domain containing protein, putative	26.2279	27.2694	26.1098	23.4924	23.8904	24.0875	19.9991	21.0405	19.881	17.2635	17.6616	17.8586	0.00073855	2.484	1	1	1	1	2	1	78593000	161770000	72416000	11801000	15550000	17826000	1047900	2156900	965550	157340	207330	237670	0.00265552	2.71226	0.00265525	2.7123	LmjF.29.2090:mRNA-p1	2
LmjF.23.0950	cytosolic leucyl aminopeptidase	29.6072	28.6011	28.6947	22.7053	25.063	24.0879	24.9633	23.9572	24.0509	18.0615	20.419	19.444	0	41.575	11	11	9	1	1	2	817800000	407180000	434489984	6838900	35051000	17831000	32712000	16287000	17380000	273560	1402000	713230	0.00267177	5.01561	0.00267151	5.01563	LmjF.23.0950:mRNA-p1	11
LmjF.06.0580;LmjF.06.0570	60S ribosomal protein L23a, putative	32.3184	31.4921	31.7609	28.7173	29.8155	29.0908	30.3184	29.4921	29.7609	26.7174	27.8156	27.0908	0	113.95	10	10	9	9	7	10	5355800064	3020499968	3639000064	441350016	944860032	571750016	1338899968	755120000	909760000	110340000	236220000	142940000	0.00279456	2.64927	0.00279449	2.64922	LmjF.06.0580:mRNA-p1;LmjF.06.0570:mRNA-p1	11
LmjF.35.3780;LmjF.35.3760	60S ribosomal protein L27A/L29, putative	33.5663	33.0513	33.0202	29.8591	31.1386	30.602	30.3964	29.8814	29.8503	26.6893	27.9687	27.4321	0	79.631	11	11	11	11	11	11	12718999552	8900800512	8711199744	973859968	2364100096	1629799936	1413299968	988979968	967910016	108210000	262680000	181090000	0.00286011	2.67932	0.00286016	2.67932	LmjF.35.3780:mRNA-p1;LmjF.35.3760:mRNA-p1	11
LmjF.31.2600	calreticulin, putative	27.123	27.2356	26.8425	22.8401	24.5823	23.1296	22.8751	22.9877	22.5946	18.5922	20.3344	18.8816	0	3.3064	2	2	2	1	1	1	146160000	158030000	120340000	7508700	25120000	9176800	7692800	8317500	6333700	395200	1322100	482990	0.00299792	3.5497	0.00299779	3.54972	LmjF.31.2600:mRNA-p1	2
LmjF.19.0020	hypothetical protein, conserved	26.1275	26.5925	26.5194	21.8407	23.7667	22.5902	21.9576	22.4226	22.3495	17.6707	19.5968	18.4203	0	5.8082	4	3	3	1	2	1	73310000	101190000	96194000	3755800	14272000	6314400	4072800	5621800	5344100	208650	792900	350800	0.00313483	3.68062	0.00313511	3.68064	LmjF.19.0020:mRNA-p1	4
LmjF.21.1760	centromere/microtubule binding protein cbf5, putative	24.8293	23.677	24.0211	21.7376	21.8166	21.0558	20.022	18.8697	19.2137	16.9303	17.0093	16.2484	0	6.8757	2	2	2	1	1	1	29811000	13412000	17024000	3496900	3693700	2179800	1064700	479010	607990	124890	131920	77852	0.00322728	2.63913	0.00322731	2.63912	LmjF.21.1760:mRNA-p1	2
LmjF.36.0600;LmjF.14.1270	ubiquitin/ribosomal protein S27a, putative	30.5679	29.5507	30.2529	26.4334	27.7239	26.5267	28.246	27.2288	27.9311	24.1115	25.4019	24.2047	0	35.388	4	5	5	4	3	2	1591699968	786409984	1279500032	90623000	221680000	96676000	318329984	157280000	255910000	18125000	44335000	19335000	0.00325144	3.22921	0.00325115	3.22921	LmjF.36.0600:mRNA-p1;LmjF.14.1270:mRNA-p1	5
LmjF.35.1540	rieske iron-sulfur protein, mitochondrial precursor, putative	30.629	30.8865	30.6753	29.5261	29.8101	29.1695	26.8217	27.0792	26.868	25.7187	26.0027	25.3621	0	167.35	13	13	13	13	11	11	1660499968	1984999936	1714700032	773089984	941320000	603800000	118610000	141790000	122480000	55221000	67237000	43128000	0.00366655	1.22837	0.00366658	1.2284	LmjF.35.1540:mRNA-p1	13
LmjF.29.2470;LmjF.29.2460	60S ribosomal protein L13, putative	35.0369	34.7632	34.7674	30.818	32.6036	31.4657	31.4519	31.1782	31.1824	27.2331	29.0187	27.8807	0	194.23	25	25	23	21	21	21	35249000448	29158000640	29243000832	1892999936	6526400000	2965600000	2937400064	2429799936	2436900096	157750000	543859968	247130000	0.00367256	3.22669	0.00367245	3.22669	LmjF.29.2470:mRNA-p1;LmjF.29.2460:mRNA-p1	26
LmjF.35.3800;LmjF.35.3790	60S ribosomal protein L23, putative	32.557	31.9665	32.1082	29.1883	30.418	29.3995	29.557	28.9664	29.1081	26.1883	27.418	26.3995	0	76.521	13	11	13	11	10	8	6318799872	4196300032	4629300224	611740032	1434599936	708150016	789849984	524529984	578659968	76467000	179330000	88519000	0.00373741	2.54193	0.00373802	2.54191	LmjF.35.3800:mRNA-p1;LmjF.35.3790:mRNA-p1	13
LmjF.07.0800	flavoprotein subunit-like protein	25.4644	24.7963	23.706	21.2882	21.0664	20.0232	19.9725	19.3044	18.2142	15.7963	15.5746	14.5313	0	12.735	3	3	2	1	2	1	46297000	29136000	13684000	2560800	2195900	1065600	1028800	647460	304100	56908	48799	23679	0.00388571	3.86297	0.0038857	3.86297	LmjF.07.0800:mRNA-p1	4
LmjF.16.1430;LmjF.16.1427;LmjF.16.1425	Paraflagellar rod protein 2-1	28.5407	28.1953	28.2185	23.4558	25.4981	23.3382	23.8968	23.5514	23.5747	18.8118	20.8542	18.6944	0	27.391	12	12	11	2	4	2	390480000	307340000	312340000	11505000	47390000	10605000	15619000	12294000	12494000	460180	1895600	424210	0.00401592	4.2208	0.00401581	4.22083	LmjF.16.1430:mRNA-p1;LmjF.16.1427:mRNA-p1;LmjF.16.1425:mRNA-p1	13
LmjF.36.0050	PUF1, putative	25.1114	25.1261	24.3122	21.3571	22.4362	20.7363	20.3566	20.3712	19.5572	16.6022	17.6813	15.9814	0	6.9396	3	3	2	1	2	1	36249000	36619000	20830000	2686100	5675100	1746800	1342600	1356300	771470	99484	210190	64696	0.00409313	3.34004	0.0040934	3.34006	LmjF.36.0050:mRNA-p1	3
LmjF.13.0870	mitochondrial processing peptidase alpha subunit, putative	28.4865	29.4078	28.9251	26.1154	26.7791	25.3727	23.963	24.8842	24.4016	21.5918	22.2555	20.8491	0	55.052	7	8	8	4	4	3	376080000	712230016	509720000	72696000	115160000	43444000	16352000	30966000	22162000	3160700	5006900	1888900	0.00420449	2.85076	0.00420367	2.85077	LmjF.13.0870:mRNA-p1	8
LmjF.29.2370;LmjF.16.1170	60S ribosomal protein L39, putative	29.8848	29.6295	29.6147	26.2168	27.774	27.2237	29.8848	29.6295	29.6147	26.2168	27.774	27.2237	0	13.169	4	4	4	4	4	4	991360000	830560000	822080000	77988000	229510000	156730000	991360000	830560000	822080000	77988000	229510000	156730000	0.004735	2.6382	0.004735	2.6382	LmjF.29.2370:mRNA-p1;LmjF.16.1170:mRNA-p1	4
LmjF.34.0840;LmjF.34.0820	translation elongation factor 1-beta, putative	28.6705	28.4838	28.5618	26.6575	27.516	26.6707	24.6705	24.4838	24.5618	22.6575	23.516	22.6708	0	15.776	6	5	5	5	5	4	427260000	375380000	396249984	105850000	191930000	106830000	26704000	23461000	24765000	6615800	11996000	6676900	0.00493724	1.62399	0.00493829	1.62394	LmjF.34.0840:mRNA-p1;LmjF.34.0820:mRNA-p1	6
LmjF.30.2740	small glutamine-rich tetratricopeptide repeat protein, putative	28.2896	28.4624	28.1569	26.2429	26.5921	25.25	23.7046	23.8775	23.572	21.6579	22.0071	20.6651	0	39.661	12	13	13	9	5	3	328100000	369860000	299270016	79414000	101160000	39904000	13671000	15411000	12470000	3308900	4215100	1662700	0.00523757	2.27462	0.00523733	2.27463	LmjF.30.2740:mRNA-p1	13
LmjF.26.0890;LmjF.26.0880	40S ribosomal protein S16, putative	33.6302	33.3484	33.3197	30.8115	32.0269	30.9992	30.4602	30.1784	30.1498	27.6416	28.857	27.8293	0	93.013	20	20	20	18	18	16	13294999552	10936000512	10721000448	1884499968	4375900160	2146300032	1477200000	1215100032	1191200000	209390000	486209984	238480000	0.00527816	2.15353	0.0052782	2.1535	LmjF.26.0890:mRNA-p1;LmjF.26.0880:mRNA-p1	20
LmjF.35.1900;LmjF.35.1890;LmjF.35.1880	60S ribosomal protein L5, putative	34.0232	33.4264	33.523	30.1716	31.741	30.3111	30.8533	30.2565	30.3531	27.0017	28.5711	27.1411	0	216.02	20	20	20	15	19	16	17458999296	11544000512	12343000064	1209400064	3589199872	1332099968	1939900032	1282700032	1371500032	134380000	398800000	148010000	0.00548514	2.91631	0.00548471	2.91634	LmjF.35.1900:mRNA-p1;LmjF.35.1890:mRNA-p1;LmjF.35.1880:mRNA-p1	20
LmjF.26.2220;LmjF.03.0250	ribosomal protein L38, putative	30.6552	29.8566	30.013	27.3767	28.4802	28.0925	28.6553	27.8566	28.013	25.3767	26.4802	26.0925	0	18.384	7	7	7	6	6	7	1691000064	972120000	1083500032	174260000	374449984	286209984	422760000	243030000	270860000	43565000	93613000	71552000	0.00565694	2.19183	0.00565774	2.19181	LmjF.26.2220:mRNA-p1;LmjF.03.0250:mRNA-p1	7
LmjF.29.1770;LmjF.29.1760;LmjF.29.1750	paraflagellar rod protein 1D, putative	27.6739	27.5253	27.2975	20.753	10	10	22.919	22.7704	22.5426	15.9981	10	10	0	46.548	5	7	7	1	0	0	214130000	193170000	164960000	1767200	0	0	7930700	7154500	6109500	65450	0	0	0.00529758	10.5812	0.00582293	10.7447	LmjF.29.1770:mRNA-p1;LmjF.29.1760:mRNA-p1;LmjF.29.1750:mRNA-p1	7
LmjF.35.1670;LmjF.24.2050	60S ribosomal protein L26, putative	33.4986	32.9764	33.1079	29.6917	31.3328	30.5338	31.1766	30.6545	30.786	27.3698	29.0108	28.2118	0	141.91	14	14	14	13	14	13	12135999488	8450699776	9256800256	867139968	2704600064	1554499968	2427099904	1690099968	1851399936	173430000	540920000	310889984	0.00584729	2.67487	0.00584702	2.67486	LmjF.35.1670:mRNA-p1;LmjF.24.2050:mRNA-p1	14
LmjF.29.0850	High mobility group protein TDP1	31.2332	30.1734	30.0181	22.4881	25.9583	25.1069	27.5328	26.473	26.3176	18.7876	22.2579	21.4064	0	41.382	9	9	9	2	4	3	2524199936	1210899968	1087299968	5883000	65196000	36134000	194170000	93145000	83636000	452530	5015100	2779600	0.005853	5.95715	0.0058534	5.95713	LmjF.29.0850:mRNA-p1	9
LmjF.20.0240	transmembrane protein, putative	27.1168	27.5131	26.8054	24.207	25.4858	24.9997	23.3095	23.7057	22.998	20.3997	21.6785	21.1923	0	28.908	6	7	6	5	3	5	145540000	191540000	117280000	19366000	46990000	33547000	10396000	13681000	8377300	1383300	3356400	2396200	0.00614738	2.24758	0.00614634	2.24759	LmjF.20.0240:mRNA-p1	7
LmjF.34.2520	Guanine nucleotide exchange factor in Golgi transport N-terminal/Sec7 domain/Domain of unknown function (DUF1981), putative	29.4336	28.8233	28.7718	26.3394	27.4899	26.4112	22.7471	22.1368	22.0853	19.6529	20.8034	19.7247	0	4.2794	1	1	1	1	2	1	725100032	474980000	458329984	84907000	188490000	89240000	7039800	4611400	4449800	824340	1830000	866410	0.00616962	2.26274	0.00616972	2.26274	LmjF.34.2520:mRNA-p1	2
LmjF.21.1830	proteasome subunit alpha type-5, putative	25.1739	24.5785	24.3846	21.5981	22.0589	22.9921	21.2671	20.6716	20.4776	17.6913	18.152	19.0852	0	4.957	2	2	2	1	1	1	37853000	25054000	21902000	3174600	4369200	8342600	2523600	1670200	1460100	211640	291280	556180	0.00622214	2.49595	0.00622315	2.49593	LmjF.21.1830:mRNA-p1	2
LmjF.31.1570	cytochrome c oxidase VIII (COX VIII), putative	25.3933	25.1164	24.8332	24.1765	24.3298	24.2142	22.5859	22.3091	22.0258	21.3691	21.5224	21.4068	0	6.3976	2	2	2	2	2	2	44070000	36375000	29890000	18960000	21086000	19462000	6295700	5196400	4270000	2708600	3012200	2780300	0.0065219	0.874167	0.0065211	0.87417	LmjF.31.1570:mRNA-p1	2
LmjF.27.0550	replication factor C, subunit 4, putative	25.9995	25.9255	24.839	23.4445	22.3036	23.1427	21.4759	21.4019	20.3155	18.921	17.7801	18.6191	0	6.569	3	3	3	2	1	1	67084000	63732000	30012000	11416000	5176800	9260700	2916700	2770900	1304900	496340	225080	402640	0.0066295	2.62438	0.00662866	2.62439	LmjF.27.0550:mRNA-p1	3
LmjF.27.1390;LmjF.27.1380	60S acidic ribosomal protein P0, putative	33.7678	32.3893	32.8571	29.3081	30.776	29.8203	30.0674	28.6888	29.1566	25.6077	27.0755	26.1199	0	158.75	16	15	15	13	12	12	14625999872	5625200128	7779700224	664689984	1838599936	948009984	1125100032	432710016	598440000	51130000	141430000	72924000	0.00678489	3.03658	0.00678488	3.0366	LmjF.27.1390:mRNA-p1;LmjF.27.1380:mRNA-p1	16
LmjF.33.3150;LmjF.19.0390	40S ribosomal protein S13, putative	32.943	32.4423	32.5215	30.1296	31.3165	30.341	29.9429	29.4423	29.5215	27.1297	28.3165	27.341	0	92.56	11	12	11	11	10	9	8257099776	5835700224	6165300224	1174700032	2674299904	1360000000	1032099968	729470016	770659968	146840000	334289984	170000000	0.00681111	2.03988	0.00681079	2.03986	LmjF.33.3150:mRNA-p1;LmjF.19.0390:mRNA-p1	12
LmjF.30.0090	hypothetical protein, conserved	30.7745	30.192	29.5038	25.0881	27.4209	26.2387	28.7745	28.192	27.5038	23.0881	25.4209	24.2388	0	5.04	4	4	4	3	4	4	1836700032	1226599936	761230016	35668000	179690000	79186000	459180000	306640000	190310000	8917000	44921000	19797000	0.00701171	3.90748	0.00701129	3.90748	LmjF.30.0090:mRNA-p1	4
LmjF.29.2830	RNA recognition motif. (a.k.a. RRM, RBD, or RNP domain), putative	25.2347	25.0699	25.0667	24.2878	23.3973	23.6686	22.6498	22.485	22.4817	21.7029	20.8123	21.0836	0	5.6006	3	3	3	3	1	2	39483000	35221000	35142000	20482000	11048000	13334000	6580500	5870100	5857000	3413700	1841300	2222300	0.00763777	1.3392	0.00763894	1.33921	LmjF.29.2830:mRNA-p1	3
LmjF.32.2220	hypothetical protein, unknown function	27.3624	27.778	27.6071	26.2101	25.1182	26.0576	20.8867	21.3022	21.1313	19.7343	18.6425	19.5819	0	13.933	2	2	2	1	1	1	172550000	230150000	204440000	77629000	36420000	69843000	1938800	2585900	2297000	872230	409210	784750	0.00783825	1.7872	0.00783799	1.78719	LmjF.32.2220:mRNA-p1	2
LmjF.21.0550	dihydrolipoamide acetyltransferase precursorlike protein	28.8514	28.8883	28.377	25.9021	27.2348	26.8024	24.6815	24.7184	24.207	21.7322	23.0649	22.6324	0	31.246	4	4	4	4	4	4	484340000	496870016	348600000	62705000	157940000	117040000	26908000	27604000	19366000	3483600	8774500	6502000	0.00841634	2.05914	0.00841682	2.05915	LmjF.21.0550:mRNA-p1	4
LmjF.21.1720	60S ribosomal protein L32	32.6694	32.0504	32.2752	30.1895	31.1272	30.8653	29.862	29.243	29.4678	27.3823	28.3198	28.0579	0	51.689	10	10	10	10	10	9	6830799872	4447499776	5197599744	1224499968	2345400064	1956000000	975830016	635350016	742510016	174940000	335049984	279430016	0.00851854	1.60432	0.00851655	1.60429	LmjF.21.1720:mRNA-p1	10
LmjF.32.0450;LmjF.19.0060	40S ribosomal protein S2	33.9195	33.4524	33.3962	30.8075	32.2445	31.5215	29.8321	29.365	29.3088	26.7201	28.157	27.434	0	323.31	25	23	24	20	22	22	16248000512	11754000384	11304999936	1879299968	5088000000	3082500096	955779968	691430016	665009984	110550000	299289984	181320000	0.00986433	2.06492	0.00986254	2.06495	LmjF.32.0450:mRNA-p1;LmjF.19.0060:mRNA-p1	25
LmjF.30.2250	zinc-finger protein, conserved	27.1227	27.3916	27.1928	21.3816	10	10	22.8007	23.0696	22.8709	17.0597	10	10	0	10.863	4	5	4	1	0	0	146130000	176070000	153410000	2732200	0	0	7306300	8803300	7670400	136610	0	0	0.00898024	10.1085	0.0109475	10.5605	LmjF.30.2250:mRNA-p1	5
LmjF.25.1710	pyruvate dehydrogenase E1 beta subunit, putative	29.9622	29.9272	29.4724	27.5733	28.5537	27.0907	25.8748	25.8398	25.3849	23.4859	24.4662	23.0033	0	87.211	7	8	8	8	8	7	1046000000	1020899968	744870016	199710000	394009984	142930000	61531000	60055000	43816000	11748000	23177000	8407900	0.011092	2.04804	0.0110911	2.04804	LmjF.25.1710:mRNA-p1	8
LmjF.36.0990;LmjF.36.0980	40S ribosomal protein S10, putative	33.5157	33.0897	33.1216	30.5087	31.9647	31.3216	30.7084	30.2823	30.3142	27.7013	29.1574	28.5143	0	100.47	8	8	8	7	7	6	12280999936	9140799488	9345099776	1527699968	4191300096	2683800064	1754499968	1305799936	1335000064	218240000	598760000	383400000	0.0111304	1.97728	0.0111316	1.97729	LmjF.36.0990:mRNA-p1;LmjF.36.0980:mRNA-p1	8
LmjF.27.0510	calpain-like cysteine peptidase, putative	24.9103	24.872	25.4108	22.4992	23.5374	21.7069	16.855	16.8167	17.3555	14.4439	15.4822	13.6516	0	5.4938	1	2	2	1	1	1	31532000	30705000	44609000	5928300	12175000	3423200	118540	115430	167700	22287	45772	12869	0.0112251	2.4832	0.0112268	2.48316	LmjF.27.0510:mRNA-p1	2
LmjF.30.3200;LmjF.28.0540	ribosomal protein S26, putative	32.2251	31.481	31.6205	29.1118	30.528	29.5232	30.2251	29.481	29.6205	27.1118	28.5281	27.5232	0	25.904	5	5	5	5	5	4	5020299776	2997299968	3301499904	580120000	1548300032	771539968	1255100032	749310016	825379968	145030000	387080000	192890000	0.0127204	2.05455	0.0127216	2.05453	LmjF.30.3200:mRNA-p1;LmjF.28.0540:mRNA-p1	5
LmjF.21.1050;LmjF.30.3340	60S ribosomal protein L9, putative	34.0206	33.0853	33.1084	30.5826	31.9866	31.2383	30.5612	29.6259	29.649	27.1232	28.5272	27.7789	0	114.81	13	14	13	10	13	12	17426999296	9113199616	9260300288	1608000000	4255200000	2533199872	1584300032	828470016	841849984	146180000	386840000	230290000	0.0137677	2.13561	0.0137686	2.13562	LmjF.21.1050:mRNA-p1;LmjF.30.3340:mRNA-p1	14
LmjF.11.0970;LmjF.11.0960	40S ribosomal protein S5	33.7811	33.3462	33.4256	30.9271	32.364	31.7853	30.6111	30.1763	30.2556	27.7572	29.1941	28.6154	0	323.31	14	14	14	12	14	13	14760999936	10919999488	11537000448	2041699968	5527499776	3700999936	1640099968	1213299968	1281900032	226850000	614169984	411230016	0.0140865	1.8255	0.0140884	1.82549	LmjF.11.0970:mRNA-p1;LmjF.11.0960:mRNA-p1	14
LmjF.34.1130	hypothetical protein, conserved	25.4168	25.342	25.049	23.6424	24.568	23.9025	18.6619	18.5871	18.2941	16.8875	17.813	17.1476	0.0071151	1.6194	2	2	1	2	2	2	44794000	42531000	34713000	13094000	24871000	15681000	414760	393800	321420	121240	230280	145190	0.014389	1.23164	0.0143862	1.23167	LmjF.34.1130:mRNA-p1	2
LmjF.21.0340	mitochondrial processing peptidase alpha subunit, putative	29.5514	30.2649	29.6732	27.5381	28.3957	28.636	24.7441	25.4576	24.8658	22.7307	23.5884	23.8287	0	130.49	15	15	15	12	13	9	786790016	1290200064	856099968	194890000	353160000	417160000	28100000	46078000	30575000	6960300	12613000	14899000	0.0147951	1.6399	0.0147963	1.63988	LmjF.21.0340:mRNA-p1	16
LmjF.35.2050	60S ribosomal protein L32	31.5489	31.0226	31.2064	28.8116	30.1862	29.6048	28.7415	28.2153	28.399	26.0043	27.3789	26.7975	0	45.701	4	4	4	4	4	4	3141700096	2181400064	2477799936	471160000	1221699968	816470016	448809984	311630016	353969984	67308000	174530000	116640000	0.015627	1.72507	0.0156279	1.72506	LmjF.35.2050:mRNA-p1	4
LmjF.35.4380:pseudogenic_transcript	hypothetical protein, conserved	31.2078	26.5463	28.8741	10	10	22.4686	27.0378	22.3763	24.7042	10	10	18.2987	0	14.443	4	3	3	0	0	1	2480100096	97998000	492000000	0	0	5804100	137780000	5444300	27334000	0	0	322450	0.0158178	11.3865	0.0178201	11.9399	LmjF.35.4380:pseudogenic_transcript-p1	4
LmjF.14.1160	enolase	26.6064	26.3193	26.1688	23.9652	25.4469	24.3534	21.9625	21.6755	21.525	19.3213	20.8031	19.7095	0	30.2	5	5	5	2	4	2	102170000	83735000	75440000	16377000	45739000	21434000	4086800	3349400	3017600	655060	1829600	857350	0.0183558	1.77635	0.0183581	1.77636	LmjF.14.1160:mRNA-p1	5
LmjF.31.2310	3-nucleotidase/nuclease precursor, putative	27.6207	27.4139	26.4297	10	10	22.3044	23.5331	23.3264	22.3423	10	10	18.2169	0	6.2727	4	4	2	0	0	1	206370000	178810000	90395000	0	0	5179600	12139000	10518000	5317400	0	0	304680	0.0168547	9.71995	0.0201669	10.3283	LmjF.31.2310:mRNA-p1	4
LmjF.32.3610	hypothetical protein, conserved	29.0081	29.6469	29.247	28.1259	28.7011	28.2323	26.4232	27.062	26.6621	25.5409	26.1161	25.6473	0	24.344	4	4	4	4	4	4	539910016	840630016	637139968	292910016	436400000	315329984	89985000	140110000	106190000	48818000	72734000	52555000	0.0210135	0.94761	0.0210166	0.947625	LmjF.32.3610:mRNA-p1	4
LmjF.28.2560;LmjF.28.2555	40S ribosomal protein S17, putative	33.1979	32.6429	32.8005	29.4736	31.6089	30.495	30.198	29.6429	29.8005	26.4737	28.6089	27.495	0	35.28	8	8	9	8	9	9	9853200384	6706599936	7480500224	745510016	3275200000	1513200000	1231699968	838329984	935059968	93189000	409400000	189150000	0.0210423	2.35461	0.0210421	2.35463	LmjF.28.2560:mRNA-p1;LmjF.28.2555:mRNA-p1	9
LmjF.25.2090	hypothetical protein, conserved	28.6497	29.0587	28.4622	27.0637	28.0534	27.1323	25.6497	26.0587	25.4622	24.0637	25.0534	24.1323	0	5.8909	3	3	3	3	3	3	421120000	559150016	369809984	140280000	278560000	147110000	52641000	69894000	46226000	17535000	34820000	18388000	0.023037	1.30702	0.0230372	1.30705	LmjF.25.2090:mRNA-p1	3
LmjF.23.1510	V-type proton ATPase subunit a, putative	24.5711	24.6616	24.8402	22.5559	23.9456	22.475	19.7132	19.8036	19.9822	17.6979	19.0876	17.617	0	24.388	3	2	3	2	3	1	24926000	26538000	30036000	6166000	16156000	5829900	859510	915090	1035700	212620	557110	201030	0.0246369	1.69879	0.0246391	1.69877	LmjF.23.1510:mRNA-p1	3
LmjF.15.1380	nucleolar RNA binding protein, putative	29.0995	28.4794	28.2589	25.6918	27.5514	26.1501	24.3446	23.7245	23.5041	20.9369	22.7966	21.3952	0	192.73	11	10	10	6	8	5	575209984	374230016	321209984	54199000	196700000	74465000	21304000	13861000	11897000	2007400	7285300	2758000	0.0248446	2.14819	0.0248433	2.1482	LmjF.15.1380:mRNA-p1	11
LmjF.29.0750	U3 small nucleolar ribonucleoprotein protein MPP10, putative	23.9933	24.8515	24.3133	21.3118	10	10	18.7839	19.6421	19.1038	16.1023	10	10	0	3.9253	1	3	2	1	0	0	16700000	30273000	20846000	2603100	0	0	451340	818190	563400	70353	0	0	0.0263676	7.28211	0.0252361	7.14247	LmjF.29.0750:mRNA-p1	3
LmjF.13.0450	ALBA-domain protein 1	28.5133	27.7904	28.1244	26.4348	27.4522	26.6223	25.5132	24.7904	25.1244	23.4348	24.4522	23.6223	0	8.3542	4	5	5	5	4	4	383129984	232140000	292609984	90712000	183630000	103300000	47891000	29018000	36577000	11339000	22954000	12913000	0.0254823	1.30627	0.0254814	1.30626	LmjF.13.0450:mRNA-p1	5
LmjF.10.0210	nucleolar protein 56, putative	29.7255	29.3072	29.2384	27.1885	28.6563	27.7292	25.025	24.6068	24.5379	22.4881	23.9559	23.0287	0	72.655	15	14	14	10	12	10	887699968	664280000	633320000	152950000	423070016	222490000	34142000	25549000	24359000	5882900	16272000	8557400	0.0262345	1.5657	0.0262332	1.56568	LmjF.10.0210:mRNA-p1	15
LmjF.35.0100	ubiquinol-cytochrome c reductase complex 14kD subunit, putative	28.7519	29.2092	28.9239	27.4476	28.4404	27.5988	25.2925	25.7497	25.4645	23.9882	24.9809	24.1394	0	20.115	5	6	5	5	5	6	452049984	620640000	509289984	183040000	364260000	203270000	41096000	56421000	46299000	16640000	33114000	18479000	0.0281134	1.13273	0.0281099	1.13274	LmjF.35.0100:mRNA-p1	7
LmjF.25.2190	DnaJ domain/Zinc-finger double-stranded RNA-binding, putative	26.0774	23.9775	23.9553	21.1117	10	10	22.27	20.1701	20.1479	17.3043	10	10	0	3.2225	3	2	2	1	0	0	70807000	16518000	16265000	2265900	0	0	5057600	1179800	1161800	161850	0	0	0.0239835	7.63285	0.0292312	8.42792	LmjF.25.2190:mRNA-p1	3
LmjF.16.0520	hypothetical protein, conserved	27.5333	27.8588	27.47	25.5118	26.5596	26.7577	23.0739	23.3994	23.0106	21.0524	22.1001	22.2983	0	8.7527	5	5	5	5	4	4	194250000	243400000	185910000	47844000	98908000	113470000	8829800	11064000	8450600	2174700	4495800	5157800	0.0293645	1.34432	0.0293643	1.34436	LmjF.16.0520:mRNA-p1	5
LmjF.35.0690	Tetratricopeptide repeat, putative	26.369	26.3009	26.2974	24.5019	25.7837	24.921	21.1211	21.053	21.0494	19.2539	20.5357	19.673	0	3.8555	2	1	2	3	3	2	86669000	82674000	82469000	23757000	57765000	31766000	2280800	2175600	2170200	625180	1520100	835940	0.0294947	1.25359	0.0294927	1.2536	LmjF.35.0690:mRNA-p1	3
LmjF.35.3290;LmjF.35.3280	60S ribosomal subunit protein L31, putative	34.3824	33.9538	33.9522	31.3675	33.2135	32.236	31.5751	31.1464	31.1449	28.5601	30.4061	29.4287	0	129.22	18	18	18	17	17	17	22393999360	16638000128	16620000256	2770500096	9959799808	5058400256	3199200000	2376800000	2374299904	395780000	1422800000	722620032	0.029835	1.82378	0.0298339	1.82381	LmjF.35.3290:mRNA-p1;LmjF.35.3280:mRNA-p1	18
LmjF.32.0430;LmjF.24.0040	60S ribosomal protein L17, putative	33.5338	33.0603	33.0932	31.0554	32.4943	31.7567	30.9488	30.4753	30.5082	28.4705	29.9093	29.1717	0	247.74	10	10	10	10	10	10	12435999744	8956499968	9163499520	2231600128	6049900032	3628400128	2072600064	1492700032	1527200000	371940000	1008300032	604729984	0.0299407	1.46032	0.0299408	1.46028	LmjF.32.0430:mRNA-p1;LmjF.24.0040:mRNA-p1	10
LmjF.35.4130	polyadenylate-binding protein 2	33.6804	32.939	32.734	31.5871	32.3603	31.5385	28.8224	28.081	27.876	26.7291	27.5023	26.6806	0	323.31	37	37	37	37	35	32	13765999616	8234100224	7143600128	3226099968	5513399808	3119099904	474670016	283929984	246330000	111240000	190120000	107560000	0.0302021	1.28915	0.030203	1.28911	LmjF.35.4130:mRNA-p1	38
LmjF.35.2200	RNA-binding protein, putative	27.9151	27.1166	27.3792	25.1335	26.3742	24.119	24.0082	23.2098	23.4723	21.2266	22.4672	20.2122	0	59.407	7	7	7	5	4	2	253090000	145520000	174570000	36807000	86978000	18220000	16873000	9701400	11638000	2453800	5798500	1214700	0.0310026	2.26143	0.0310011	2.26144	LmjF.35.2200:mRNA-p1	7
LmjF.09.1120	mitochondrial RNA binding protein 2	25.8409	24.7084	24.6539	19.7645	23.4162	20.7654	22.3815	21.2489	21.1944	16.3051	19.9567	17.306	0	4.4891	3	3	3	1	2	1	60103000	27413000	26397000	890680	11194000	1782400	5463900	2492100	2399700	80971	1017600	162040	0.0315039	3.75233	0.0315024	3.75233	LmjF.09.1120:mRNA-p1	3
LmjF.35.1820	Eukaryotic rRNA processing protein EBP2, putative	26.6227	25.6264	25.0915	10	22.2973	10	22.4528	21.4564	20.9216	10	18.1274	10	0	6.2397	4	4	3	0	1	0	103330000	51797000	35751000	0	5154100	0	5740800	2877600	1986200	0	286340	0	0.0279162	8.34775	0.03163	8.90115	LmjF.35.1820:mRNA-p1	4
LmjF.36.2020	chaperonin HSP60, mitochondrial precursor	28.6893	28.0503	27.8506	25.3906	25.668	22.0117	23.56	22.921	22.7213	20.2613	20.5387	16.8825	0	51.788	9	8	8	6	4	2	432840000	277960000	242030000	43987000	53312000	4228600	12367000	7941800	6915100	1256800	1523200	120820	0.0330814	3.83996	0.0330813	3.83995	LmjF.36.2020:mRNA-p1	9
LmjF.04.0490	hypothetical protein, conserved	26.0396	25.9645	25.7343	10	22.629	10	22.1327	22.0576	21.8274	10	18.7221	10	0	3.5444	2	2	2	0	1	0	68977000	65478000	55821000	0	6486300	0	4598500	4365200	3721400	0	432420	0	0.0302385	8.36982	0.0352555	9.09856	LmjF.04.0490:mRNA-p1	2
LmjF.36.3410	short chain dehydrogenase-like protein	28.4263	28.3109	28.3744	25.7729	27.6062	25.4246	24.4262	24.3108	24.3744	21.7729	23.6061	21.4245	0	23.061	3	3	4	4	4	3	360710016	332980000	347969984	57333000	204310000	45036000	22544000	20811000	21748000	3583300	12769000	2814700	0.0360961	2.10263	0.0360945	2.10264	LmjF.36.3410:mRNA-p1	4
LmjF.30.3580	serine/arginine-rich protein specific kinase SRPK, putative	25.6596	23.7729	23.7676	22.8107	22.0162	21.4383	20.7054	18.8188	18.8134	17.8565	17.0619	16.4841	0	4.1852	3	2	2	1	1	1	53005000	14334000	14281000	7357300	4241600	2841600	1709800	462390	460670	237330	136820	91665	0.0361086	2.31165	0.0361069	2.31166	LmjF.30.3580:mRNA-p1	3
LmjF.36.3750	40S ribosomal protein S27-1, putative	31.327	30.0333	30.4301	28.3061	29.5194	27.52	29.327	28.0332	28.4301	26.3061	27.5194	25.52	0	109.23	5	6	6	6	6	5	2693900032	1098800000	1446700032	331889984	769510016	192460000	673470016	274689984	361670016	82972000	192380000	48115000	0.0367168	2.14832	0.0367201	2.14829	LmjF.36.3750:mRNA-p1	6
LmjF.30.2000	intraflagellar transport (IFT) protein, putative	24.7138	24.7719	24.0922	21.4777	10	10	21.9065	21.9646	21.2848	18.6703	10	10	0	6.6042	2	2	1	1	0	0	27517000	28648000	17884000	2920400	0	0	3931000	4092600	2554900	417190	0	0	0.0274152	7.36673	0.0381732	8.82851	LmjF.30.2000:mRNA-p1	3
LmjF.36.2590	membrane-bound acid phosphatase 2, putative	30.368	30.0022	29.8002	22.7976	24.7223	10	25.7241	25.3584	25.1563	18.1537	20.0785	10	0	28.086	9	8	7	1	1	0	1385699968	1075399936	934849984	7290300	27679000	0	55428000	43016000	37394000	291610	1107200	0	0.0363616	9.21684	0.03925	9.33554	LmjF.36.2590:mRNA-p1	9
LmjF.20.0670	hypothetical protein, conserved	24.2371	24.1303	24.18	10	21.5648	10	20.7777	20.6709	20.7206	10	18.1053	10	0	6.5189	3	3	2	0	1	0	19774000	18363000	19007000	0	3102000	0	1797700	1669400	1727900	0	282000	0	0.0330286	6.99422	0.0411974	8.02129	LmjF.20.0670:mRNA-p1	3
LmjF.15.0130	ATP-dependent RNA helicase, putative	25.7728	25.2942	25.1842	10	22.9066	10	20.8185	20.34	20.23	10	17.9524	10	0	17.837	3	4	3	0	1	0	57329000	41145000	38123000	0	7863000	0	1849300	1327200	1229800	0	253640	0	0.0421535	7.7815	0.0423801	7.81202	LmjF.15.0130:mRNA-p1	4
LmjF.04.0950;LmjF.04.0750	60S ribosomal protein L10, putative	34.5316	34.0917	34.0469	31.9111	33.5515	32.8158	31.2097	30.7698	30.725	28.5892	30.2295	29.4939	0	156.87	24	23	22	20	23	24	24835000320	18307999744	17748000768	4038299904	12588999680	7560399872	2483500032	1830800000	1774800000	403830016	1258899968	756040000	0.0426333	1.46399	0.0426332	1.464	LmjF.04.0950:mRNA-p1;LmjF.04.0750:mRNA-p1	25
LmjF.11.1130;LmjF.11.1110	60S ribosomal protein L28, putative	32.6988	32.065	31.8946	29.2594	31.4254	29.9662	29.6988	29.065	28.8946	26.2594	28.4255	26.9663	0	23.948	7	7	7	7	7	7	6971599872	4492899840	3992399872	642620032	2884000000	1048899968	871449984	561609984	499049984	80327000	360510016	131120000	0.042744	2.00247	0.0427481	2.00243	LmjF.11.1130:mRNA-p1;LmjF.11.1110:mRNA-p1	7
LmjF.36.3740;LmjF.18.1400	60S ribosomal protein L34, putative	33.0413	32.4912	32.6277	29.7752	31.9141	30.8729	31.4564	30.9062	31.0427	28.1902	30.3291	29.288	0	45.63	9	9	8	8	8	9	8839600128	6037000192	6636000256	918819968	4046799872	1966400000	2946500096	2012300032	2212000000	306270016	1348899968	655480000	0.0432948	1.86598	0.0432941	1.86597	LmjF.36.3740:mRNA-p1;LmjF.18.1400:mRNA-p1	9
LmjF.36.4510;LmjF.13.0560	60S ribosomal protein L18, putative	32.3396	32.261	32.3144	28.9453	31.456	30.3543	29.5322	29.4537	29.507	26.138	28.6487	27.5469	0	50.132	9	9	9	9	10	10	5434899968	5146899968	5340800000	516900000	2945799936	1372600064	776409984	735280000	762960000	73844000	420830016	196090000	0.0476178	2.05316	0.0476184	2.05314	LmjF.36.4510:mRNA-p1;LmjF.13.0560:mRNA-p1	10
LmjF.07.0870	splicing factor ptsr1-like protein	30.0684	28.2228	27.8962	24.8123	27.3256	24.3563	25.7465	23.901	23.5743	20.4904	23.0037	20.0344	0	13.028	6	6	5	2	5	2	1125900032	313270016	249800000	29461000	168200000	21477000	56296000	15664000	12490000	1473100	8410000	1073900	0.0476614	3.23109	0.0476603	3.23107	LmjF.07.0870:mRNA-p1	6
LmjF.01.0060	hypothetical protein, conserved	25.8086	25.5335	25.4765	24.2841	25.2571	24.0369	22.6386	22.3636	22.3065	21.1142	22.0872	20.867	0	17.261	3	3	3	3	2	2	58770000	48569000	46685000	20429000	40101000	17212000	6530000	5396500	5187200	2269900	4455700	1912500	0.0490043	1.08013	0.0490059	1.08011	LmjF.01.0060:mRNA-p1	3
LmjF.25.1270	hypothetical protein, conserved	24.7812	24.2676	23.9777	10	22.3558	10	19.9738	19.4602	19.1704	10	17.5484	10	0	4.0393	2	2	2	0	1	0	28832000	20196000	16520000	0	5367400	0	1029700	721270	590020	0	191690	0	0.0489456	6.89022	0.0499523	7.01865	LmjF.25.1270:mRNA-p1	2
LmjF.25.1410	DNA polymerase delta subunit 2, putative	10	10	10	23.9049	24.1059	23.8363	10	10	10	19.2045	19.4055	19.1359	0.0014577	2.3939	0	0	0	2	1	2	0	0	0	15707000	18055000	14978000	0	0	0	604110	694440	576060	4.0017e-08	-8.94905	3.51182e-08	-9.2486	LmjF.25.1410:mRNA-p1	2
LmjF.27.0730.1;LmjF.27.0730.2	reductase, putative	10	10	10	22.926	23.1348	22.4974	10	10	10	19.756	19.9648	19.3275	0	5.0807	0	0	0	2	2	2	0	0	0	7968900	9210100	5921100	0	0	0	885430	1023300	657900	1.94671e-06	-7.85272	8.42955e-07	-9.68278	LmjF.27.0730.1:mRNA-p1;LmjF.27.0730.2:mRNA-p1	2
LmjF.31.1500	hypothetical protein, conserved	10	10	10	24.9713	26.2633	25.2656	10	10	10	19.3566	20.6486	19.6509	0	8.4657	0	0	0	3	4	3	0	0	0	32894000	80546000	40338000	0	0	0	671300	1643800	823220	1.14256e-05	-10.5001	1.45274e-05	-9.88537	LmjF.31.1500:mRNA-p1	4
LmjF.28.0510	hypothetical protein, conserved	10	10	10	22.1492	23.2036	23.107	10	10	10	17.6898	18.7442	18.6476	0.00074129	2.499	0	0	0	2	2	1	0	0	0	4651300	9660100	9034600	0	0	0	211420	439090	410670	2.03274e-05	-7.81995	1.55834e-05	-8.36051	LmjF.28.0510:mRNA-p1	2
LmjF.35.5230	tRNA (guanine-N(7)-)-methyltransferase, putative	10	10	10	24.4326	25.9541	25.7322	10	10	10	20.8477	22.3692	22.1472	0	18.022	0	0	0	3	3	3	0	0	0	22644000	65008000	55738000	0	0	0	1887000	5417400	4644800	2.59124e-05	-10.373	1.55856e-05	-11.788	LmjF.35.5230:mRNA-p1	3
LmjF.23.0890	Putative S-adenosyl-L-methionine-dependent methyltransferase, putative	10	10	10	24.1945	25.6289	24.5221	10	10	10	19.8726	21.307	20.2001	0	5.0422	0	0	0	1	2	1	0	0	0	19199000	51889000	24092000	0	0	0	959940	2594400	1204600	2.2942e-05	-9.78183	1.75748e-05	-10.4599	LmjF.23.0890:mRNA-p1	2
LmjF.19.0310	membrane protein, putative	10	10	10	24.4005	25.9776	24.5497	10	10	10	21.2306	22.8077	21.3797	0	7.9304	0	0	0	2	2	2	0	0	0	22146000	66076000	24558000	0	0	0	2460700	7341800	2728600	3.80359e-05	-9.97595	1.94846e-05	-11.806	LmjF.19.0310:mRNA-p1	2
LmjF.33.0380	hypothetical protein, conserved	10	10	10	27.2983	29.4041	28.4802	10	10	10	22.9764	25.0821	24.1583	0	8.3768	0	0	0	4	4	4	0	0	0	165050000	710409984	374460000	0	0	0	8252700	35520000	18723000	2.5358e-05	-13.3942	2.08371e-05	-14.0723	LmjF.33.0380:mRNA-p1	4
LmjF.04.1080	Transcriptional repressor TCF25, putative	10	10	10	24.6512	26.2684	25.1583	10	10	10	19.4812	21.0985	19.9884	0	12.776	0	0	0	5	5	4	0	0	0	26348000	80833000	37447000	0	0	0	731880	2245300	1040200	2.67167e-05	-10.3593	2.85286e-05	-10.1894	LmjF.04.1080:mRNA-p1	5
LmjF.07.0450	hypothetical protein, conserved	10	10	10	22.6018	24.2645	23.5633	10	10	10	19.2799	20.9426	20.2413	0	4.7019	0	0	0	1	2	1	0	0	0	6365300	20153000	12395000	0	0	0	636530	2015300	1239500	6.13665e-05	-8.47651	2.99888e-05	-10.1546	LmjF.07.0450:mRNA-p1	2
LmjF.30.1100	DREV methyltransferase, putative	10	10	10	23.4022	24.1184	22.5114	10	10	10	19.4022	20.1183	18.5113	0	4.0795	0	0	0	2	2	2	0	0	0	11086000	18212000	5978500	0	0	0	692860	1138200	373650	5.66078e-05	-8.34399	3.61419e-05	-9.34395	LmjF.30.1100:mRNA-p1	2
LmjF.33.3160	hypothetical protein, conserved	10	10	10	21.7942	23.1256	22.7364	10	10	10	17.0938	18.4251	18.036	0.0021186	2.2022	0	0	0	1	1	2	0	0	0	3636800	9151300	6987900	0	0	0	139880	351970	268770	4.41909e-05	-7.55207	3.78699e-05	-7.85165	LmjF.33.3160:mRNA-p1	2
LmjF.34.2790	hypothetical protein, conserved	10	10	10	23.1922	24.3387	22.992	10	10	10	17.8703	19.0167	17.6701	0.0088384	1.4618	0	0	0	2	1	1	0	0	0	9584200	21216000	8342400	0	0	0	239600	530400	208560	3.49031e-05	-8.50764	4.06756e-05	-8.1857	LmjF.34.2790:mRNA-p1	2
LmjF.30.0410	WD-40 repeat protein	10	10	10	24.1253	26.0507	24.7336	10	10	10	19.6658	21.5912	20.2741	0	5.4607	0	0	0	2	2	2	0	0	0	18299000	69507000	27896000	0	0	0	831770	3159400	1268000	6.19652e-05	-9.96982	5.02751e-05	-10.5104	LmjF.30.0410:mRNA-p1	2
LmjF.19.1440	mitogen-activated protein kinase 4	10	10	10	23.5989	25.4567	23.8974	10	10	10	19.7916	21.6493	20.09	0	4.9981	0	0	0	2	2	2	0	0	0	12705000	46050000	15626000	0	0	0	907520	3289300	1116100	8.54295e-05	-9.31768	5.30542e-05	-10.5103	LmjF.19.1440:mRNA-p1	2
LmjF.31.2370	hypothetical protein, conserved	10	10	10	22.8829	24.6261	23.4606	10	10	10	18.561	20.3042	19.1387	0	4.0823	0	0	0	2	2	2	0	0	0	7734800	25894000	11544000	0	0	0	386740	1294700	577200	7.21105e-05	-8.65656	5.35051e-05	-9.33463	LmjF.31.2370:mRNA-p1	2
LmjF.27.0160	SET domain containing protein, putative	10	10	10	22.8696	24.6599	24.0772	10	10	10	18.5477	20.3379	19.7552	0	7.0977	0	0	0	2	1	1	0	0	0	7663700	26507000	17699000	0	0	0	383180	1325300	884940	7.31795e-05	-8.86888	5.46722e-05	-9.54692	LmjF.27.0160:mRNA-p1	2
LmjF.36.5140	VHS domain containing protein, putative	10	10	10	22.9175	24.7988	23.8017	10	10	10	18.5252	20.4064	19.4094	0	5.8321	0	0	0	1	2	2	0	0	0	7922300	29186000	14623000	0	0	0	377250	1389800	696320	8.35806e-05	-8.83933	6.42617e-05	-9.447	LmjF.36.5140:mRNA-p1	2
LmjF.23.1460	GAF domain/TIP41-like family, putative	10	10	10	23.1814	23.3194	21.8235	10	10	10	18.3741	18.5119	17.0162	0	3.3492	0	0	0	2	2	1	0	0	0	9512800	10467000	3711300	0	0	0	339740	373810	132550	8.31228e-05	-7.77476	7.54457e-05	-7.9674	LmjF.23.1460:mRNA-p1	2
LmjF.33.0280	hypothetical protein, conserved	10	10	10	23.427	25.5204	24.1198	10	10	10	18.7832	20.8765	19.476	0	5.1026	0	0	0	2	3	2	0	0	0	11278000	48128000	18230000	0	0	0	451130	1925100	729210	0.000109371	-9.35573	9.43728e-05	-9.71189	LmjF.33.0280:mRNA-p1	3
LmjF.01.0490	long-chain-fatty-acid-CoA ligase, putative	10	10	10	24.3664	26.5603	24.966	10	10	10	19.3664	21.5602	19.9659	0	2.555	0	0	0	2	3	2	0	0	0	21628000	98954000	32772000	0	0	0	675870	3092300	1024100	9.54222e-05	-10.2975	9.5425e-05	-10.2975	LmjF.01.0490:mRNA-p1	3
LmjF.20.0280	developmentally regulated phosphoprotein-like protein	10	10	10	23.9618	26.1799	24.2527	10	10	10	19.318	21.5361	19.6089	0	4.2418	0	0	0	3	3	2	0	0	0	16339000	76022000	19989000	0	0	0	653560	3040900	799570	0.00014773	-9.79814	0.000128361	-10.1543	LmjF.20.0280:mRNA-p1	3
LmjF.34.0490	importin beta-1 subunit, putative	10	10	10	24.231	26.7248	25.6038	10	10	10	19.1436	21.6373	20.5163	0	16.398	0	0	0	2	5	5	0	0	0	19691000	110910000	50992000	0	0	0	579150	3262000	1499800	0.000128422	-10.5199	0.000132708	-10.4324	LmjF.34.0490:mRNA-p1	5
LmjF.15.1500	hypothetical protein, conserved	10	10	10	23.8304	26.146	23.9891	10	10	10	19.743	22.0586	19.9017	0	5.1165	0	0	0	2	2	1	0	0	0	14917000	74258000	16651000	0	0	0	877470	4368100	979500	0.000206471	-9.6552	0.000144797	-10.5678	LmjF.15.1500:mRNA-p1	2
LmjF.31.0250	ATP-dependent RNA helicase, putative	10	10	10	24.635	27.0028	25.1036	10	10	10	18.9346	21.3024	19.4032	0	28.085	0	0	0	4	6	3	0	0	0	26054000	134480000	36053000	0	0	0	501040	2586200	693330	0.000127486	-10.5805	0.00016692	-9.88005	LmjF.31.0250:mRNA-p1	6
LmjF.26.2420	hypothetical protein, conserved	10	10	10	23.6552	25.793	23.8369	10	10	10	18.5259	20.6637	18.7077	0	9.1338	0	0	0	3	4	4	0	0	0	13211000	58139000	14984000	0	0	0	377450	1661100	428120	0.00016082	-9.42839	0.000169787	-9.2991	LmjF.26.2420:mRNA-p1	4
LmjF.35.0050	2-oxoisovalerate dehydrogenase beta subunit, mitochondrial precursor, putative	10	10	10	23.6442	25.6383	23.2206	10	10	10	19.5567	21.5508	19.1332	0	6.4394	0	0	0	3	3	1	0	0	0	13110000	52227000	9774600	0	0	0	771190	3072200	574980	0.000251053	-9.16769	0.000173042	-10.0802	LmjF.35.0050:mRNA-p1	3
LmjF.24.1150	DNA-directed RNA polymerase, mitochondrial	10	10	10	22.164	23.9861	23.2538	10	10	10	15.8602	17.6823	16.95	0	4.0164	0	0	0	2	2	2	0	0	0	4699400	16616000	10002000	0	0	0	59485	210330	126610	0.000104608	-8.13463	0.000207981	-6.83085	LmjF.24.1150:mRNA-p1	2
LmjF.21.0710	ATP-binding cassette protein subfamily E, member 1, putative	10	10	10	23.5982	26.1016	24.2749	10	10	10	18.5108	21.0141	19.1874	0	3.2758	0	0	0	2	3	2	0	0	0	12699000	72005000	20299000	0	0	0	373500	2117800	597030	0.000207108	-9.65824	0.000214631	-9.57078	LmjF.21.0710:mRNA-p1	3
LmjF.26.0300	aminopeptidase-like protein	10	10	10	23.8531	26.5041	24.759	10	10	10	18.4269	21.0779	19.3328	0	12.864	0	0	0	3	5	3	0	0	0	15153000	95179000	28393000	0	0	0	352400	2213500	660310	0.000208008	-10.0388	0.000246556	-9.61251	LmjF.26.0300:mRNA-p1	5
LmjF.36.2840	Flagellar Member 2	10	10	10	23.1931	25.5527	23.828	10	10	10	17.6696	20.0292	18.3045	0	8.4324	0	0	0	2	5	1	0	0	0	9590100	49219000	14892000	0	0	0	208480	1070000	323740	0.000199733	-9.19129	0.000251355	-8.66773	LmjF.36.2840:mRNA-p1	5
LmjF.28.1790	ATPase-like protein	10	10	10	23.2468	25.3921	23.0084	10	10	10	18.6619	20.8072	18.4235	0	7.2791	0	0	0	2	3	2	0	0	0	9953800	44034000	8437900	0	0	0	414740	1834800	351580	0.00030325	-8.88246	0.000253682	-9.29751	LmjF.28.1790:mRNA-p1	3
LmjF.23.1550	hypothetical protein, conserved	10	10	10	23.0521	25.7109	24.5642	10	10	10	17.6945	20.3534	19.2067	0	4.8715	0	0	0	3	3	3	0	0	0	8697100	54922000	24807000	0	0	0	212120	1339600	605050	0.000253881	-9.44241	0.000295277	-9.08486	LmjF.23.1550:mRNA-p1	3
LmjF.07.0940	Domain of unknown function (DUF3437), putative	10	10	10	22.0756	23.6532	22.1835	10	10	10	15.2812	16.8588	15.3891	0	6.6626	0	0	0	2	3	2	0	0	0	4420100	13192000	4763300	0	0	0	39821	118850	42912	0.000114774	-7.63745	0.000328266	-5.84304	LmjF.07.0940:mRNA-p1	3
LmjF.15.0920	protein phosphatase 2A regulatory subunit, putative	10	10	10	22.3033	24.4937	22.6044	10	10	10	16.9814	19.1718	17.2825	0	3.7845	0	0	0	1	2	1	0	0	0	5175500	23624000	6376600	0	0	0	129390	590610	159420	0.000288901	-8.13379	0.000338224	-7.8119	LmjF.15.0920:mRNA-p1	2
LmjF.26.1490	hypothetical protein, unknown function	10	10	10	22.3544	24.9804	23.4569	10	10	10	17.3101	19.936	18.4124	0	3.2858	0	0	0	1	2	1	0	0	0	5362300	33101000	11514000	0	0	0	162500	1003100	348900	0.000350385	-8.59723	0.00035753	-8.55286	LmjF.26.1490:mRNA-p1	2
LmjF.28.2060	DNA-directed RNA polymerase-like protein	22.9327	22.4708	22.153	26.2986	25.6289	26.2945	19.7627	19.3008	18.9831	23.1287	22.459	23.1245	0	20.907	1	1	1	3	3	3	8006100	5812700	4663700	82540000	51888000	82304000	889560	645850	518180	9171200	5765300	9144900	0.000361841	-3.55515	0.000361862	-3.55517	LmjF.28.2060:mRNA-p1	3
LmjF.30.1830	splicing factor 3a, putative	10	10	10	21.3897	23.6494	22.2537	10	10	10	16.0678	18.3275	16.9318	0	6.5041	0	0	0	2	2	2	0	0	0	2747500	13158000	5000600	0	0	0	68687	328950	125020	0.000351039	-7.43093	0.000417109	-7.10902	LmjF.30.1830:mRNA-p1	2
LmjF.36.2720	transportin2-like protein	10	10	10	23.0229	25.6531	23.5095	10	10	10	17.6653	20.2956	18.1519	0	4.0382	0	0	0	3	3	2	0	0	0	8522600	52767000	11942000	0	0	0	207870	1287000	291260	0.000359879	-9.06185	0.000420943	-8.70428	LmjF.36.2720:mRNA-p1	3
LmjF.11.0990	adaptin-related protein-like protein	10	10	10	22.9409	25.8307	24.3709	10	10	10	17.4173	20.3072	18.8473	0.0007391	2.4845	0	0	0	2	3	1	0	0	0	8052000	59679000	21696000	0	0	0	175040	1297400	471640	0.00035626	-9.38085	0.000445523	-8.85728	LmjF.11.0990:mRNA-p1	3
LmjF.06.0160	HD domain containing protein, putative	10	10	10	22.9219	25.8935	23.4924	10	10	10	18.4625	21.4341	19.0329	0	9.1712	0	0	0	2	3	2	0	0	0	7946700	62334000	11801000	0	0	0	361210	2833400	536400	0.000562498	-9.10262	0.000449752	-9.64318	LmjF.06.0160:mRNA-p1	3
LmjF.34.0670	ATP-binding cassette protein subfamily C, member 8, putative	10	10	10	22.208	24.4701	23.6426	10	10	10	15.6688	17.9309	17.1034	0	7.9036	0	0	0	1	3	3	0	0	0	4844700	23239000	13096000	0	0	0	52093	249880	140810	0.000216508	-8.44021	0.000474984	-6.90102	LmjF.34.0670:mRNA-p1	3
LmjF.36.4280	hypothetical protein, conserved	10	10	10	22.7017	25.4819	23.9141	10	10	10	17.0578	19.8381	18.2703	0	3.5089	0	0	0	1	2	1	0	0	0	6821500	46862000	15808000	0	0	0	136430	937250	316160	0.000358885	-9.03257	0.000478499	-8.38872	LmjF.36.4280:mRNA-p1	2
LmjF.19.1110	mitochondrial carrier protein, putative	10	10	10	21.9961	24.8844	22.5659	10	10	10	17.7482	20.6364	18.3179	0.0021157	2.1966	0	0	0	1	2	1	0	0	0	4183000	30970000	6208700	0	0	0	220160	1630000	326770	0.000767066	-8.14878	0.000545456	-8.90085	LmjF.19.1110:mRNA-p1	2
LmjF.36.1000	intraflagellar transport protein 122, putative	10	10	10	23.6032	26.6703	24.6304	10	10	10	17.4947	20.5618	18.5219	0	5.0388	0	0	0	3	5	4	0	0	0	12743000	106800000	25971000	0	0	0	184680	1547800	376390	0.000380179	-9.96798	0.000600761	-8.85944	LmjF.36.1000:mRNA-p1	5
LmjF.28.1530	ATP-dependent RNA helicase FAL1, putative	10	10	10	22.9977	25.3398	22.1459	10	10	10	18.5382	20.8804	17.6865	0	14.454	0	0	0	2	3	1	0	0	0	8375000	42466000	4640800	0	0	0	380680	1930300	210940	0.000882365	-8.49447	0.000695928	-9.03503	LmjF.28.1530:mRNA-p1	3
LmjF.25.0290	RNA-binding protein, putative	23.9448	23.8338	23.7126	25.2677	25.8402	25.449	18.9906	18.8796	18.7584	20.3135	20.886	20.4948	0	6.6423	2	2	2	4	4	4	16148000	14952000	13747000	40397000	60071000	45805000	520900	482310	443460	1303100	1937800	1477600	0.000746503	-1.68854	0.000746604	-1.68855	LmjF.25.0290:mRNA-p1	4
LmjF.27.1640	BRO1-like domain/ALIX V-shaped domain binding to HIV, putative	10	10	10	22.6812	26.101	24.5659	10	10	10	17.2218	20.6416	19.1065	0.008805	1.4468	0	0	0	1	2	2	0	0	0	6725400	71974000	24836000	0	0	0	152850	1635800	564460	0.000670088	-9.44936	0.000811973	-8.98995	LmjF.27.1640:mRNA-p1	2
LmjF.29.2540	NOL1/NOP2/sun family, putative	20.2538	20.9413	21.1081	24.1733	25.4211	25.0499	15.2095	15.8969	16.0638	19.129	20.3767	20.0055	0	15.145	1	1	2	3	4	2	1250300	2013500	2260400	18919000	44926000	34735000	37889	61016	68498	573310	1361400	1052600	0.00081502	-4.11367	0.00081499	-4.11366	LmjF.29.2540:mRNA-p1	4
LmjF.20.1500	hypothetical protein, conserved	10	10	10	21.886	24.926	23.7863	10	10	10	16.3941	19.4342	18.2944	0	11.941	0	0	0	1	2	2	0	0	0	3875600	31877000	14467000	0	0	0	86124	708380	321490	0.000651986	-8.53275	0.000819612	-8.0409	LmjF.20.1500:mRNA-p1	2
LmjF.06.0860	dihydrofolate reductase-thymidylate synthase	10	10	10	23.4566	25.9983	22.6123	10	10	10	18.4566	20.9983	17.6123	0	10.55	0	0	0	2	2	1	0	0	0	11512000	67030000	6411900	0	0	0	359750	2094700	200370	0.000893608	-9.02242	0.000893628	-9.02242	LmjF.06.0860:mRNA-p1	2
LmjF.32.3410	Dopey, N-terminal, putative	10	10	10	22.3173	24.7806	22.9438	10	10	10	15.4718	17.9351	16.0983	0	2.9966	0	0	0	2	2	1	0	0	0	5226200	28820000	8068000	0	0	0	45445	250610	70156	0.000350356	-8.34723	0.000921339	-6.50173	LmjF.32.3410:mRNA-p1	2
LmjF.29.0120	proteasome regulatory non-ATPase subunit, putative	27.5177	26.8735	27.493	29.6124	30.0751	29.4029	21.9327	21.2886	21.908	24.0275	24.4901	23.8179	0	140.49	13	11	18	26	23	19	192150000	122950000	188890000	820780032	1131100032	709830016	4003100	2561500	3935300	17100000	23564000	14788000	0.00115275	-2.40209	0.00115263	-2.40207	LmjF.29.0120:mRNA-p1	26
LmjF.14.0950	Ribosomal protein L16p/L10e, putative	23.7572	23.681	23.8431	26.7766	27.0097	25.8819	20.4353	20.3591	20.5211	23.4546	23.6877	22.56	0	8.5998	1	2	2	4	4	3	14179000	13449000	15048000	114960000	135120000	61836000	1417900	1344900	1504800	11496000	13512000	6183600	0.00128722	-2.79562	0.00128722	-2.79562	LmjF.14.0950:mRNA-p1	5
LmjF.36.2130	ATP-dependent RNA helicase DBP2A, putative	23.987	24.0512	24.1375	25.8891	26.7781	26.0865	18.8171	18.8812	18.9676	20.7192	21.6081	20.9166	0	8.017	3	3	3	5	5	4	16627000	17383000	18455000	62142000	115080000	71254000	461850	482860	512640	1726200	3196600	1979300	0.00130471	-2.19263	0.00130437	-2.19265	LmjF.36.2130:mRNA-p1	5
LmjF.25.1630	diacylglycerol acyltransferase, putative	10	10	10	22.6482	24.791	21.2772	10	10	10	17.7902	19.933	16.4193	0	3.3275	0	0	0	2	2	1	0	0	0	6573400	29030000	2541500	0	0	0	226670	1001000	87637	0.00150692	-7.9055	0.00140845	-8.0475	LmjF.25.1630:mRNA-p1	2
LmjF.25.0270	Nucleoporin NUP110	10	10	10	22.3295	26.0774	25.0163	10	10	10	16.5746	20.3226	19.2614	0	6.7865	0	0	0	2	3	4	0	0	0	5270500	70809000	33936000	0	0	0	97603	1311300	628440	0.00105312	-9.47442	0.00144498	-8.71954	LmjF.25.0270:mRNA-p1	4
LmjF.35.4360	DNA polymerase epsilon catalytic subunit, putative	10	10	10	21.9131	24.8734	23.7913	10	10	10	15.0427	18.003	16.9209	0	4.857	0	0	0	1	3	3	0	0	0	3949000	30735000	14518000	0	0	0	33752	262690	124080	0.000593827	-8.52592	0.00153368	-6.65553	LmjF.35.4360:mRNA-p1	3
LmjF.35.4710	Hsp70 protein, putative	10	10	10	21.613	25.285	23.2789	10	10	10	16.2207	19.8927	17.8867	0	4.4836	0	0	0	1	3	1	0	0	0	3207400	40884000	10178000	0	0	0	76368	973440	242340	0.0013849	-8.39232	0.00166037	-8.00003	LmjF.35.4710:mRNA-p1	3
LmjF.35.1050	calcium/calmodulin-dependent protein kinase, putative	10	10	10	21.7903	25.7402	23.2535	10	10	10	16.8835	20.8333	18.3466	0	6.2528	0	0	0	2	2	1	0	0	0	3626900	56048000	10000000	0	0	0	120900	1868300	333340	0.00172998	-8.59465	0.00166093	-8.6878	LmjF.35.1050:mRNA-p1	2
LmjF.29.1270	Heat shock protein 100 kDa	20.1865	21.9513	21.6618	25.9667	26.9398	25.7476	14.5141	16.2789	15.9894	20.2942	21.2673	20.0752	0	26.113	1	1	1	7	7	6	1193300	4055100	3317900	65578000	128730000	56339000	23398	79512	65057	1285800	2524100	1104700	0.00166869	-4.95148	0.00166872	-4.95147	LmjF.29.1270:mRNA-p1	8
LmjF.31.1210	Protein of unknown function (DUF3638)/Protein of unknown function (DUF3645)/Zn-finger in Ran binding protein and others, put	23.7766	25.0433	24.8569	28.7739	30.5838	29.3043	15.9062	17.1729	16.9865	20.9036	22.7134	21.4339	0	205.96	3	6	7	35	43	35	14370000	34577000	30386000	459000000	1609299968	662920000	61410	147760	129850	1961600	6877300	2833000	0.00169745	-4.99507	0.00169719	-4.99511	LmjF.31.1210:mRNA-p1	45
LmjF.22.1340	Putative S-adenosyl-L-methionine-dependent methyltransferase, putative	10	10	10	22.4367	24.4208	20.748	10	10	10	17.7928	19.7769	16.1041	0	11.079	0	0	0	1	2	1	0	0	0	5677100	22459000	1761000	0	0	0	227080	898360	70439	0.00207932	-7.53516	0.00174757	-7.89129	LmjF.22.1340:mRNA-p1	2
LmjF.30.1760	microtubule associated protein xmap215	10	10	10	21.0875	23.8278	22.5663	10	10	10	14.3732	17.1136	15.8521	0.0021598	2.3231	0	0	0	1	2	2	0	0	0	2228200	14890000	6210700	0	0	0	21221	141810	59149	0.000695625	-7.49387	0.001874	-5.77962	LmjF.30.1760:mRNA-p1	2
LmjF.24.2020	tubulin folding cofactor D, putative	10	10	10	22.0074	25.7863	24.5089	10	10	10	15.985	19.7639	18.4866	0	4.778	0	0	0	1	3	2	0	0	0	4215800	57869000	23874000	0	0	0	64859	890290	367300	0.00120481	-9.10087	0.0018925	-8.07851	LmjF.24.2020:mRNA-p1	3
LmjF.32.2780	Nucleoporin NUP109	10	10	10	22.2175	25.5847	22.4739	10	10	10	16.6325	19.9998	16.8889	0	43.372	0	0	0	1	3	1	0	0	0	4876900	50323000	5825300	0	0	0	101600	1048400	121360	0.00146792	-8.42538	0.00192662	-7.84041	LmjF.32.2780:mRNA-p1	3
LmjF.15.1450	proliferative cell nuclear antigen (PCNA), putative	24.406	24.4401	24.0119	26.8441	28.1764	27.0824	20.7056	20.7397	20.3115	23.1437	24.476	23.3819	0	45.5	3	3	3	6	7	5	22230000	22761000	16916000	120470000	303350016	142110000	1710000	1750900	1301300	9266900	23335000	10931000	0.00205269	-3.08166	0.00205303	-3.08161	LmjF.15.1450:mRNA-p1	7
LmjF.28.1550	hypothetical protein, conserved	10	10	10	21.3044	25.915	23.716	10	10	10	16.9825	21.5931	19.394	0	8.3496	0	0	0	1	4	3	0	0	0	2589800	63269000	13779000	0	0	0	129490	3163500	688940	0.00290142	-8.64512	0.00218938	-9.3232	LmjF.28.1550:mRNA-p1	4
LmjF.36.3470	2-oxoglutarate dehydrogenase E1 component, putative	24.0051	25.2217	24.783	28.3593	30.3614	29.3877	18.4505	19.6671	19.2284	22.8047	24.8068	23.8332	0	152.45	3	4	3	15	18	19	16837000	39129000	28868000	344360000	1379399936	702409984	358230	832530	614220	7326800	29348000	14945000	0.00228323	-4.69955	0.00228315	-4.69954	LmjF.36.3470:mRNA-p1	21
LmjF.29.2060	hypothetical protein, conserved	21.9641	21.5234	21.7746	24.4944	26.2008	26.0338	16.6787	16.238	16.4892	19.209	20.9154	20.7484	0	8.9492	1	1	1	2	2	3	4091300	3014300	3587700	23635000	77129000	68698000	104900	77291	91993	606020	1977700	1761500	0.00237559	-3.82227	0.00237561	-3.82229	LmjF.29.2060:mRNA-p1	3
LmjF.28.2910	glutamate dehydrogenase, putative	10	10	10	20.2055	22.735	23.7313	10	10	10	15.1181	17.6475	18.6438	0	4.0994	0	0	0	2	2	2	0	0	0	1209100	6980800	13926000	0	0	0	35562	205320	409580	0.00233374	-7.22391	0.00244235	-7.13645	LmjF.28.2910:mRNA-p1	2
LmjF.22.1360	farnesyl pyrophosphate synthase	24.612	24.9006	24.3014	27.844	29.8664	28.6242	20.612	20.9006	20.3014	23.844	25.8663	24.6242	0	56.142	3	3	3	5	7	6	25642000	31320000	20675000	240930000	978739968	413740000	1602600	1957500	1292200	15058000	61171000	25859000	0.002443	-4.17352	0.00244299	-4.17352	LmjF.22.1360:mRNA-p1	7
LmjF.25.1650	hypothetical protein, conserved	22.7093	23.1396	22.7212	25.4288	26.7372	25.5089	19.1244	19.5547	19.1362	21.8438	23.1523	21.9239	0	7.5248	1	1	2	5	5	4	6857900	9241200	6914300	45168000	111870000	47746000	571490	770100	576190	3764000	9322500	3978800	0.0024461	-3.03493	0.00244614	-3.03493	LmjF.25.1650:mRNA-p1	5
LmjF.35.0670	hypothetical protein, conserved	10	10	18.5704	22.4062	22.8506	21.0708	10	10	10.9338	14.7696	15.214	13.4341	0	4.5991	0	0	1	3	3	2	0	0	389260	5558300	7563300	2202600	0	0	1956.1	27931	38007	11068	0.0105253	-5.91907	0.00254692	-4.1613	LmjF.35.0670:mRNA-p1	3
LmjF.08.0440	hypothetical protein, conserved	10	10	10	21.7473	24.6779	22.1353	10	10	10	15.0608	17.9914	15.4488	0.0033069	1.7551	0	0	0	1	2	1	0	0	0	3520400	26840000	4606800	0	0	0	34179	260580	44726	0.00102941	-7.85351	0.00256723	-6.16701	LmjF.08.0440:mRNA-p1	2
LmjF.17.1240	hypothetical protein, conserved	24.1679	24.0563	23.6566	27.5314	29.8521	28.4277	18.5241	18.4124	18.0128	21.8875	24.2082	22.7839	0	58.719	5	5	2	12	14	10	18848000	17445000	13224000	193990000	969110016	361070016	376970	348890	264480	3879700	19382000	7221400	0.00258511	-4.64344	0.00258522	-4.64342	LmjF.17.1240:mRNA-p1	14
LmjF.29.2240	Aminopeptidase M1, putative	24.6813	23.7938	24.1275	26.1529	27.0383	26.8635	19.4719	18.5843	18.918	20.9434	21.8288	21.6541	0	14.436	4	3	3	5	5	7	26904000	14543000	18327000	74612000	137830000	122100000	727140	393040	495330	2016500	3725100	3300100	0.00268188	-2.48403	0.00268235	-2.48404	LmjF.29.2240:mRNA-p1	7
LmjF.27.2290	acyl-CoA oxidase, putative	10	10	10	22.8594	25.2555	21.1373	10	10	10	17.6895	20.0856	15.9674	0	4.8565	0	0	0	2	4	1	0	0	0	7609500	40057000	2306600	0	0	0	211380	1112700	64071	0.002484	-8.08409	0.00268869	-7.91417	LmjF.27.2290:mRNA-p1	4
LmjF.25.0890	hypothetical protein, conserved	24.752	24.6332	24.3631	26.3672	26.7788	25.9379	20.5821	20.4633	20.1932	22.1973	22.6089	21.768	0	20.538	3	4	3	5	5	5	28255000	26022000	21579000	86560000	115140000	64283000	1569700	1445700	1198800	4808900	6396800	3571300	0.00269954	-1.77853	0.00269978	-1.77855	LmjF.25.0890:mRNA-p1	5
LmjF.35.2420	Autophagy-related protein 24	23.9123	24.2733	24.0738	26.3303	27.8877	27.233	19.2685	19.6294	19.43	21.6865	23.2438	22.5892	0	9.9874	2	2	2	6	5	6	15788000	20276000	17658000	84377000	248330000	157740000	631530	811060	706340	3375100	9933000	6309800	0.00271209	-3.06386	0.002712	-3.06384	LmjF.35.2420:mRNA-p1	6
LmjF.17.0760	Alpha/beta hydrolase family, putative	24.3155	24.0952	22.7352	27.1798	28.1613	27.322	19.9935	19.7732	18.4133	22.8578	23.8394	23.0001	0	73.577	3	2	2	7	6	5	20878000	17921000	6982100	152030000	300200000	167780000	1043900	896060	349100	7601400	15010000	8389100	0.00272483	-3.83909	0.00272497	-3.83909	LmjF.17.0760:mRNA-p1	8
LmjF.21.0850	xanthine phosphoribosyltransferase	23.7893	24.4012	24.2282	26.5995	27.6968	26.4627	20.2044	20.8162	20.6432	23.0145	24.1119	22.8778	0	46.57	3	3	3	4	4	4	14498000	22156000	19652000	101680000	217560000	92486000	1208200	1846300	1637700	8473200	18130000	7707200	0.00297188	-2.7801	0.00297183	-2.78008	LmjF.21.0850:mRNA-p1	4
LmjF.36.6190	hypothetical protein, conserved	23.9152	23.0142	24.0209	26.4054	26.7792	25.8507	20.7453	19.8443	20.851	23.2355	23.6093	22.6808	0	19.975	2	1	2	3	3	3	15819000	8471600	17022000	88886000	115170000	60513000	1757700	941290	1891300	9876200	12797000	6723600	0.00297952	-2.69504	0.0029797	-2.69505	LmjF.36.6190:mRNA-p1	3
LmjF.35.2330	Importin 1	23.7985	23.3316	23.3742	26.5622	28.6272	27.2915	18.6285	18.1617	18.2043	21.3923	23.4573	22.1216	0	56.796	4	2	3	7	8	7	14590000	10556000	10873000	99087000	414620000	164270000	405270	293230	302030	2752400	11517000	4563100	0.00304178	-3.99221	0.00304162	-3.99219	LmjF.35.2330:mRNA-p1	8
LmjF.07.1150	N-terminal region of Chorein, a TM vesicle-mediated sorter, putative	10	10	10	21.8526	25.2054	22.7705	10	10	10	14.9823	18.335	15.9002	0	17.27	0	0	0	2	6	2	0	0	0	3787000	38688000	7155100	0	0	0	32368	330670	61155	0.00116481	-8.27618	0.00305441	-6.40583	LmjF.07.1150:mRNA-p1	6
LmjF.31.1610	diphthine synthase-like protein	21.8929	20.9023	20.6414	24.0454	25.5427	25.2506	18.0856	17.0949	16.8341	20.2381	21.7353	21.4433	0	17.897	1	1	1	3	3	2	3894200	1959800	1635600	17314000	48878000	39921000	278160	139980	116830	1236700	3491300	2851500	0.00310308	-3.80073	0.00310325	-3.80074	LmjF.31.1610:mRNA-p1	3
LmjF.13.1560	ras-like small GTPases, putative	10	10	10	20.7427	25.5433	22.8788	10	10	10	16.4208	21.2214	18.5569	0	9.0867	0	0	0	1	4	2	0	0	0	1754600	48900000	7712700	0	0	0	87732	2445000	385630	0.00439272	-8.05495	0.0032654	-8.73303	LmjF.13.1560:mRNA-p1	4
LmjF.22.0620	proteasome regulatory ATPase subunit 5, putative	27.0973	27.0422	26.9625	28.1265	28.8985	28.3758	22.3968	22.3418	22.262	23.4261	24.1981	23.6753	0	77.877	14	13	13	16	13	14	143580000	138200000	130770000	293040000	500390016	348300000	5522200	5315400	5029500	11271000	19246000	13396000	0.00342427	-1.43295	0.00342398	-1.43297	LmjF.22.0620:mRNA-p1	17
LmjF.34.3960	HECT-domain (ubiquitin-transferase), putative	10	10	10	23.9531	26.2922	21.7931	10	10	10	17.8657	20.2048	15.7057	0	3.5016	0	0	0	2	2	1	0	0	0	16241000	82178000	3634000	0	0	0	238840	1208500	53442	0.00226689	-9.01284	0.00365274	-7.92539	LmjF.34.3960:mRNA-p1	2
LmjF.34.3940	target of rapamycin kinase 3	10	19.3864	10	23.7842	26.0126	23.5571	10	12.2265	10	16.6243	18.8527	16.3972	0	14.943	0	1	0	5	8	3	0	685310	0	14446000	67697000	12342000	0	4792.4	0	101020	473400	86310	0.00854615	-7.98914	0.00372312	-6.54923	LmjF.34.3940:mRNA-p1	8
LmjF.25.1130	cytochrome oxidase subunit VII	26.711	25.9542	26.2107	27.6127	28.0723	28.0632	23.9035	23.1468	23.4034	24.8054	25.265	25.2558	0	11.198	5	5	5	5	4	5	109850000	65010000	77664000	205240000	282230016	280460000	15692000	9287100	11095000	29321000	40319000	40065000	0.00379724	-1.62413	0.00379536	-1.62417	LmjF.25.1130:mRNA-p1	5
LmjF.35.1720	cyclophilin 14, putative	21.5354	21.6964	21.0874	24.3071	25.5216	23.9009	16.8915	17.0525	16.4435	19.6632	20.8778	19.257	0	10.446	1	1	1	3	3	3	3039400	3398300	2228100	20757000	48170000	15663000	121580	135930	89124	830280	1926800	626520	0.0038029	-3.13682	0.00380292	-3.13681	LmjF.35.1720:mRNA-p1	3
LmjF.36.4180	UDP-N-acetylglucosamine-dolichyl-phosphate N-acetylglucosaminephosphotransferase, putative	10	10	10	22.2796	25.7676	20.8122	10	10	10	18.1921	21.6802	16.7247	0.0039344	1.6992	0	0	0	1	2	1	0	0	0	5091200	57126000	1841200	0	0	0	299480	3360300	108300	0.00564806	-7.95314	0.00380624	-8.86564	LmjF.36.4180:mRNA-p1	2
LmjF.36.5620.2;LmjF.36.5620.1	isoleucyl-tRNA synthetase, putative	24.9374	24.508	24.4618	27.2476	29.0552	27.7262	19.0548	18.6253	18.5792	21.365	23.1726	21.8436	0	62.837	5	4	5	14	16	14	32130000	23858000	23107000	159350000	557820032	222040000	544580	404370	391640	2700900	9454600	3763500	0.0038621	-3.37396	0.00386179	-3.37399	LmjF.36.5620.2:mRNA-p1;LmjF.36.5620.1:mRNA-p1	16
LmjF.33.2300	udp-glc 4-epimerase, putative	24.1263	23.8875	24.0448	25.704	27.0682	26.6147	19.6669	19.4281	19.5854	21.2445	22.6088	22.1553	0	5.8602	2	3	3	3	3	3	18312000	15519000	17306000	54660000	140720000	102760000	832390	705390	786660	2484500	6396300	4671100	0.00388524	-2.44278	0.00388575	-2.44277	LmjF.33.2300:mRNA-p1	3
LmjF.32.1770	phosphatidylethanolamine-binding protein, putative	25.9622	25.2574	25.8632	26.9996	27.3678	27.1154	21.3184	20.6135	21.2194	22.3558	22.7239	22.4716	0	85.337	4	4	4	7	6	5	65375000	40108000	61039000	134180000	173190000	145400000	2615000	1604300	2441600	5367300	6927700	5815800	0.00395405	-1.46666	0.00395465	-1.46666	LmjF.32.1770:mRNA-p1	7
LmjF.11.1000	pyruvate phosphate dikinase, putative	26.0158	25.4848	25.2098	28.1639	30.0068	28.9314	20.2879	19.7569	19.4819	22.436	24.2789	23.2035	0	55.406	12	8	7	20	22	20	67848000	46957000	38808000	300740000	1078800000	511940000	1280200	885990	732220	5674300	20355000	9659300	0.00406133	-3.46388	0.00406179	-3.46386	LmjF.11.1000:mRNA-p1	24
LmjF.16.0060	peroxisome assembly protein, putative	10	10	10	21.26	25.7938	22.5235	10	10	10	16.0506	20.5844	17.3141	0	8.1796	0	0	0	1	5	1	0	0	0	2511300	58173000	6029100	0	0	0	67874	1572200	162950	0.00373302	-8.19245	0.00410438	-7.983	LmjF.16.0060:mRNA-p1	5
LmjF.24.2220	hypothetical protein, conserved	21.9621	22.5277	22.3639	23.3331	23.8747	23.6529	17.6401	18.2058	18.0419	19.0111	19.5528	19.331	0	3.5444	1	2	2	2	2	2	4085500	6046800	5397500	10567000	15382000	13190000	204270	302340	269870	528330	769080	659480	0.00438269	-1.33569	0.00438371	-1.33566	LmjF.24.2220:mRNA-p1	2
LmjF.09.0740	ubiquitin ligase, putative	10	10	10	21.6044	25.8418	23.8802	10	10	10	14.9039	19.1413	17.1797	0	9.0331	0	0	0	1	5	3	0	0	0	3188300	60138000	15440000	0	0	0	30657	578250	148460	0.00200609	-8.77543	0.00445437	-7.07499	LmjF.09.0740:mRNA-p1	5
LmjF.23.1165	coronin, putative	23.1717	22.4402	23.8445	26.8889	29.3716	27.6202	18.4713	17.7398	19.1441	22.1885	24.6712	22.9197	0	49.73	1	1	1	3	4	3	9448900	5690900	15063000	124270000	694600000	206300000	363420	218880	579350	4779600	26715000	7934500	0.00462761	-4.80808	0.00462764	-4.80806	LmjF.23.1165:mRNA-p1	4
LmjF.29.0140	DNA-directed RNA polymerase II subunit 3, putative	22.5111	23.3885	23.0583	25.5232	26.7402	25.3539	18.3412	19.2186	18.8883	21.3532	22.5703	21.1839	0	23.932	2	2	1	6	7	5	5977500	10981000	8734400	48221000	112100000	42882000	332080	610050	485240	2678900	6227700	2382300	0.00467115	-2.88645	0.00467125	-2.88644	LmjF.29.0140:mRNA-p1	7
LmjF.35.1180	NADH-dependent fumarate reductase, putative	25.4685	25.0498	25.0962	27.0261	27.9646	26.8714	19.5143	19.0956	19.142	21.072	22.0104	20.9171	0	147.15	6	5	6	8	7	6	46427000	34733000	35867000	136670000	261930000	122770000	748820	560220	578500	2204400	4224700	1980100	0.00472803	-2.08256	0.00472837	-2.08255	LmjF.35.1180:mRNA-p1	8
LmjF.32.0870	phenylalanyl-tRNA synthetase alpha chain, putative	22.3412	22.8881	22.4822	25.4524	27.3829	25.6307	17.5863	18.1332	17.7273	20.6974	22.6281	20.8758	0	14.569	2	3	1	4	4	3	5313300	7762400	5858800	45912000	175020000	51954000	196790	287490	216990	1700400	6482400	1924200	0.0049146	-3.58487	0.0049151	-3.58488	LmjF.32.0870:mRNA-p1	5
LmjF.18.0020	mevalonate-diphosphate decarboxylase, putative	22.9395	23.335	22.6917	24.702	26.0496	25.4745	18.5471	18.9427	18.2994	20.3098	21.6573	21.0821	0	3.2278	1	1	1	2	2	2	8043800	10581000	6774800	27293000	69456000	46620000	383040	503870	322610	1299700	3307400	2220000	0.00502859	-2.41997	0.00502829	-2.41996	LmjF.18.0020:mRNA-p1	2
LmjF.18.0990	UDP-glucose pyrophosphorylase	22.8246	23.6102	24.1699	26.1306	27.8475	27.2509	18.1808	18.9663	19.526	21.4868	23.2036	22.607	0	16.241	1	2	2	6	6	7	7428500	12805000	18874000	73468000	241510000	159710000	297140	512200	754940	2938700	9660300	6388300	0.00511847	-3.54142	0.00511827	-3.54142	LmjF.18.0990:mRNA-p1	8
LmjF.21.1569	Exocyst complex component EXO99	10	10	10	20.4262	24.8641	22.2564	10	10	10	15.0686	19.5065	16.8989	0	20.387	0	0	0	1	3	1	0	0	0	1409000	30537000	5010000	0	0	0	34365	744810	122200	0.00429457	-7.51556	0.00512654	-7.15802	LmjF.21.1569:mRNA-p1	3
LmjF.19.0710	glycosomal malate dehydrogenase	26.851	27.1361	26.7367	28.4567	29.2936	28.3346	23.2661	23.5512	23.1518	24.8718	25.7086	24.7496	0	62.447	6	7	6	7	7	7	121050000	147500000	111830000	368409984	658040000	338500000	10088000	12292000	9319200	30701000	54837000	28208000	0.00527085	-1.78701	0.00527169	-1.78697	LmjF.19.0710:mRNA-p1	7
LmjF.17.0980	Mak10 subunit, NatC N(alpha)-terminal acetyltransferase, putative	25.2397	25.9507	25.5895	28.2787	30.5966	29.4615	19.7478	20.4588	20.0976	22.7869	25.1048	23.9697	0	74.25	3	5	4	12	14	11	39619000	64853000	50492000	325640000	1623699968	739270016	880430	1441200	1122000	7236500	36082000	16428000	0.00531513	-3.85232	0.00531498	-3.85232	LmjF.17.0980:mRNA-p1	14
LmjF.35.0070	prohibitin, putative	28.0812	27.8809	28.1824	30.5696	32.6924	31.2577	23.8333	23.633	23.9344	26.3217	28.4445	27.0098	0	323.31	14	14	15	19	21	20	283980000	247170000	304609984	1593600000	6940599808	2567500032	14946000	13009000	16032000	83872000	365289984	135130000	0.00541229	-3.45841	0.0054124	-3.4584	LmjF.35.0070:mRNA-p1	22
LmjF.32.0010	hypothetical protein, conserved	24.1246	22.7633	23.6799	25.8546	27.1323	26.5144	21.8027	20.4414	21.358	23.5327	24.8104	24.1925	0	8.2212	2	1	2	3	2	2	18291000	7119400	13439000	60675000	147110000	95860000	3658300	1423900	2687900	12135000	29422000	19172000	0.00544582	-2.97782	0.00544627	-2.97779	LmjF.32.0010:mRNA-p1	3
LmjF.08.0560	hypothetical protein, conserved	25.0046	25.5156	25.4304	26.7233	27.863	27.6466	21.0046	21.5156	21.4304	22.7232	23.863	23.6466	0	52.299	3	4	4	6	5	6	33662000	47968000	45219000	110790000	244110000	210110000	2103900	2998000	2826200	6924300	15257000	13132000	0.00547108	-2.09406	0.00547148	-2.09405	LmjF.08.0560:mRNA-p1	7
LmjF.28.1730	proteasome regulatory non-ATP-ase subunit 2, putative	25.2764	25.1483	26.3048	28.0883	28.4186	27.5265	19.9189	19.7907	20.9473	22.7307	23.0611	22.1689	0	36.778	5	4	9	13	13	9	40640000	37186000	82898000	285369984	358809984	193330000	991230	906970	2021900	6960200	8751500	4715300	0.00561836	-2.43464	0.00561861	-2.43463	LmjF.28.1730:mRNA-p1	14
LmjF.28.1240	p450 reductase, putative	23.3938	21.7201	22.9836	25.9056	27.8813	26.5945	18.3063	16.6327	17.8962	20.8181	22.7938	21.507	0	13.343	2	1	2	6	7	8	11021000	3454700	8294000	62856000	247240000	101330000	324160	101610	243940	1848700	7271600	2980300	0.0059422	-4.09462	0.00594233	-4.09458	LmjF.28.1240:mRNA-p1	8
LmjF.12.0630	alanine aminotransferase	21.5879	22.1149	22.1021	25.8491	26.7388	24.4063	17.1285	17.6554	17.6427	21.3896	22.2794	19.9468	0	21.564	1	1	1	3	3	2	3152100	4541900	4501900	60443000	111990000	22234000	143280	206450	204630	2747400	5090600	1010600	0.00601651	-3.72976	0.00601727	-3.72975	LmjF.12.0630:mRNA-p1	3
LmjF.16.1610	prohibitin	28.3899	27.8241	27.8584	30.5447	32.7201	31.3224	24.22	23.6543	23.6885	26.3748	28.5502	27.1525	0	121.41	15	14	15	22	23	21	351729984	237630000	243340000	1566300032	7075200000	2685199872	19541000	13202000	13519000	87017000	393060000	149180000	0.00611864	-3.50493	0.00611851	-3.5049	LmjF.16.1610:mRNA-p1	23
LmjF.27.0880	2-oxoglutarate dehydrogenase subunit, putative	26.9607	26.3884	26.405	28.639	30.3147	29.1808	21.5344	20.9621	20.9787	23.2127	24.8884	23.7545	0	95.107	11	9	9	16	19	16	130610000	87842000	88857000	418020000	1335500032	608550016	3037400	2042800	2066400	9721300	31057000	14152000	0.0061386	-2.79348	0.00613826	-2.79348	LmjF.27.0880:mRNA-p1	19
LmjF.32.2150	hypothetical protein, conserved	27.0217	27.0091	27.1173	28.3772	29.5286	28.6806	21.7362	21.7238	21.8319	23.0918	24.2432	23.3952	0	191.4	10	11	11	12	16	14	136250000	135070000	145590000	348649984	774480000	430249984	3493500	3463400	3733000	8939600	19858000	11032000	0.00636049	-1.81277	0.00636021	-1.81276	LmjF.32.2150:mRNA-p1	17
LmjF.30.3130	valyl-tRNA synthetase, putative	21.075	21.8194	21.402	24.6702	27.7577	26.2312	15.4603	16.2047	15.7873	19.0555	22.143	20.6165	0	16.734	1	1	1	4	7	5	2209100	3700800	2771100	26697000	226930000	78772000	45083	75527	56554	544840	4631300	1607600	0.00642281	-4.78752	0.00642291	-4.78753	LmjF.30.3130:mRNA-p1	7
LmjF.12.1320	Vacuolar sorting protein 39 domain 1/Vacuolar sorting protein 39 domain 2, putative	10	10	10	20.9958	24.6041	20.7967	10	10	10	15.3233	18.9316	15.1243	0	4.0291	0	0	0	1	2	1	0	0	0	2091000	25501000	1821500	0	0	0	41000	500020	35716	0.00449428	-7.13217	0.00642328	-6.45975	LmjF.12.1320:mRNA-p1	2
LmjF.04.0630	hypothetical protein, conserved	26.4571	26.3581	26.236	27.9947	29.5571	28.6553	24.1352	24.0362	23.9141	25.6728	27.2352	26.3334	0	19.827	3	4	3	6	6	6	92128000	86015000	79035000	267460000	789880000	422769984	18426000	17203000	15807000	53491000	157980000	84554000	0.00644403	-2.3853	0.00644507	-2.38529	LmjF.04.0630:mRNA-p1	7
LmjF.13.1580	ubiquitin-conjugating enzyme, putative	25.6813	25.5187	24.8654	26.9615	28.1085	27.4639	22.6813	22.5187	21.8654	23.9615	25.1085	24.4639	0	15.911	3	3	3	3	3	3	53807000	48072000	30565000	130680000	289400000	185120000	6725900	6009000	3820700	16335000	36175000	23140000	0.00654554	-2.15616	0.00654539	-2.15615	LmjF.13.1580:mRNA-p1	3
LmjF.18.0380	hypothetical protein, conserved	10	10	10	21.4575	24.4987	20.488	10	10	10	15.5749	18.6161	14.6054	0	6.0412	0	0	0	1	2	1	0	0	0	2879700	23705000	1470600	0	0	0	48809	401780	24926	0.00408727	-7.14805	0.00657973	-6.26542	LmjF.18.0380:mRNA-p1	2
LmjF.29.0780	U-box domain protein, putative	24.2191	22.0527	21.5789	26.9484	28.967	27.5915	19.6342	17.4678	16.9939	22.3634	24.382	23.0065	0	31.317	2	1	2	4	4	4	19529000	4350500	3132500	129500000	524720000	202240000	813730	181270	130520	5395600	21864000	8426700	0.00660556	-5.2187	0.00660631	-5.21869	LmjF.29.0780:mRNA-p1	5
LmjF.05.0100	phosphoprotein phosphatase, putative	26.6002	25.8398	26.1787	28.2593	30.0146	28.9359	21.5557	20.7953	21.1343	23.2148	24.9703	23.8915	0	97.311	12	6	10	18	18	18	101730000	60054000	75957000	321280000	1084700032	513550016	3082600	1819800	2301700	9735700	32870000	15562000	0.00676149	-2.86374	0.0067613	-2.86377	LmjF.05.0100:mRNA-p1	19
LmjF.27.1810;LmjF.27.1805	Phosphoenolpyruvate carboxykinase [ATP], glycosomal	29.1386	28.9897	28.943	30.9553	32.8628	31.771	24.2317	24.0828	24.0362	26.0484	27.9559	26.8642	0	189.84	18	20	15	24	26	23	590990016	533040000	516089984	2082000000	7810599936	3664699904	19700000	17768000	17203000	69399000	260350000	122160000	0.00693669	-2.83929	0.00693674	-2.83929	LmjF.27.1810:mRNA-p1;LmjF.27.1805:mRNA-p1	26
LmjF.27.1070	vesicular-fusion ATPase-like protein, putative	23.6682	23.4935	23.0194	25.2948	26.4328	25.1903	17.9678	17.793	17.3189	19.5943	20.7323	19.4899	0	22.227	2	2	2	4	4	3	13330000	11810000	8502000	41161000	90586000	38287000	256350	227110	163500	791560	1742000	736290	0.00711112	-2.24562	0.00711064	-2.24562	LmjF.27.1070:mRNA-p1	4
LmjF.22.1290;LmjF.27.2050	ribonucleoside-diphosphate reductase small chain, putative	24.5714	24.5737	24.4855	26.9355	29.0797	27.4287	20.179	20.1814	20.0933	22.5431	24.6874	23.0364	0	177.1	3	4	3	8	8	8	24930000	24970000	23490000	128350000	567369984	180660000	1187100	1189100	1118600	6111700	27017000	8603000	0.00728132	-3.2711	0.00728152	-3.27107	LmjF.22.1290:mRNA-p1;LmjF.27.2050:mRNA-p1	8
LmjF.08.0510	ribose-phosphate pyrophosphokinase, putative	22.7457	21.3744	20.9983	24.8906	27.0843	25.6874	17.4603	16.089	15.7129	19.6052	21.7988	20.402	0	17.01	2	1	1	5	6	5	7033000	2718600	2094700	31105000	142290000	54035000	180330	69707	53709	797550	3648400	1385500	0.0073702	-4.18128	0.00737018	-4.18128	LmjF.08.0510:mRNA-p1	6
LmjF.05.0450	hypothetical protein, conserved	26.8097	26.3795	26.4672	28.0962	29.5938	28.7814	23.2247	22.7945	22.8822	24.5112	26.0089	25.1965	0	25.672	5	3	3	6	8	7	117630000	87299000	92770000	286940000	810280000	461400000	9802200	7274900	7730800	23912000	67524000	38450000	0.0073731	-2.27172	0.00737247	-2.27175	LmjF.05.0450:mRNA-p1	8
LmjF.13.1620	squalene monooxygenase-like protein	22.6315	22.7544	23.3978	24.4104	25.3169	24.575	17.5871	17.7101	18.3535	19.366	20.2725	19.5305	0	5.2215	2	2	2	2	3	2	6497800	7075700	11052000	22298000	41798000	24992000	196900	214420	334920	675710	1266600	757320	0.00737789	-1.83951	0.00737863	-1.83949	LmjF.13.1620:mRNA-p1	3
LmjF.31.0160	DNA-directed RNA polymerase II subunit 2, putative	24.4343	24.1745	24.6928	26.4052	27.9589	26.6026	18.4119	18.1521	18.6704	20.3828	21.9365	20.5802	0	34.456	6	5	7	12	13	9	22670000	18934000	27119000	88870000	260900000	101900000	348770	291300	417210	1367200	4013800	1567700	0.00747731	-2.55505	0.00747729	-2.55502	LmjF.31.0160:mRNA-p1	13
LmjF.12.0670	cytochrome oxidase subunit IV, putative	30.3381	30.2926	30.0488	31.3228	32.3293	31.6517	25.6942	25.6488	25.4049	26.679	27.6854	27.0079	0	168.08	17	17	19	18	21	20	1357299968	1315200000	1110700032	2686000128	5396299776	3373799936	54292000	52610000	44426000	107440000	215850000	134950000	0.00760559	-1.54144	0.00760626	-1.54143	LmjF.12.0670:mRNA-p1	21
LmjF.32.1730	coatomer subunit epsilon	26.6547	25.9398	26.1336	27.2951	27.745	27.4343	22.4068	21.6918	21.8857	23.0471	23.497	23.1864	0	30.121	4	4	4	5	5	5	105650000	64365000	73622000	164680000	224940000	181360000	5560700	3387600	3874800	8667200	11839000	9545500	0.00767793	-1.24874	0.00768003	-1.24874	LmjF.32.1730:mRNA-p1	5
LmjF.31.2790	ADP-ribosylation factor, putative	28.8818	28.3044	28.1547	29.9261	31.1098	30.3875	25.5599	24.9825	24.8328	26.6041	27.7879	27.0656	0	182.85	10	9	8	11	12	12	494630016	331489984	298830016	1020099968	2317299968	1404600064	49463000	33149000	29883000	102010000	231730000	140460000	0.00776299	-2.02749	0.00776299	-2.02749	LmjF.31.2790:mRNA-p1	12
LmjF.15.0810	peroxisomal membrane protein (Pex16), putative	21.3071	21.012	20.5595	23.1461	23.6223	22.379	16.9147	16.6197	16.1672	18.7538	19.23	17.9867	0	4.2554	1	1	1	2	2	2	2594600	2114700	1545300	9282600	12913000	5454600	123550	100700	73588	442030	614910	259740	0.00777812	-2.08963	0.00777791	-2.08963	LmjF.15.0810:mRNA-p1	2
LmjF.26.1710	cytochrome c oxidase subunit V, putative	30.2423	30.1744	30.3288	30.971	31.6327	31.1476	26.7828	26.715	26.8694	27.5116	28.1733	27.6882	0	69.384	11	13	13	14	13	15	1270099968	1211699968	1348600064	2104700032	3329600000	2378899968	115460000	110160000	122600000	191340000	302689984	216260000	0.00781433	-1.00194	0.00781329	-1.00193	LmjF.26.1710:mRNA-p1	15
LmjF.36.3910	S-adenosylhomocysteine hydrolase	29.3202	29.0092	28.7295	30.8763	32.5652	31.4157	24.7966	24.4856	24.2059	26.3528	28.0416	26.8922	0	90.44	20	16	16	21	21	22	670289984	540289984	445070016	1971100032	6354599936	2864699904	29143000	23491000	19351000	85699000	276289984	124550000	0.00782781	-2.59947	0.00782845	-2.59946	LmjF.36.3910:mRNA-p1	23
LmjF.21.0810	methionyl-tRNA synthetase	26.0992	25.8424	25.3104	27.7443	29.5338	28.3379	20.8897	20.633	20.101	22.5349	24.3243	23.1285	0	46.557	7	6	6	12	14	13	71884000	60166000	41610000	224840000	777219968	339289984	1942800	1626100	1124600	6076800	21006000	9170100	0.00835769	-2.78799	0.00835737	-2.788	LmjF.21.0810:mRNA-p1	14
LmjF.32.3390	hypothetical protein, conserved	20.9269	21.6947	22.3231	24.625	27.3583	25.7624	16.02	16.7879	17.4162	19.7181	22.4514	20.8555	0	17.911	1	2	2	4	4	4	1993500	3394400	5247100	25874000	172060000	56919000	66450	113150	174900	862470	5735300	1897300	0.00867065	-4.26702	0.00867045	-4.26701	LmjF.32.3390:mRNA-p1	4
LmjF.35.0320	serine palmitoyltransferase, putative	24.5151	24.4253	24.4797	26.5406	28.715	27.2997	19.7602	19.6704	19.7248	21.7858	23.9601	22.5448	0	23.297	3	4	3	5	9	7	23976000	22530000	23395000	97618000	440640000	165210000	888020	834440	866490	3615500	16320000	6118900	0.0088061	-3.04509	0.00880611	-3.04508	LmjF.35.0320:mRNA-p1	9
LmjF.11.0590	3-methylcrotonoyl-CoA carboxylase beta subunit, putative	24.4262	24.3124	24.2772	26.4177	28.5484	27.063	19.1408	19.0269	18.9918	21.1323	23.263	21.7776	0	30.713	2	3	4	9	10	7	22543000	20833000	20332000	89642000	392590016	140210000	578020	534170	521330	2298500	10066000	3595200	0.00896699	-3.00445	0.008966	-3.00445	LmjF.11.0590:mRNA-p1	10
LmjF.15.1010	glutamate dehydrogenase	28.3644	28.0617	28.2577	29.9506	31.8372	30.7465	22.6365	22.3338	22.5298	24.2227	26.1093	25.0185	0	94.696	18	18	19	24	27	26	345580000	280169984	320940000	1037600000	3836699904	1801400064	6520400	5286300	6055500	19577000	72390000	33988000	0.00914645	-2.6168	0.00914707	-2.61677	LmjF.15.1010:mRNA-p1	27
LmjF.35.3100	ATP-dependent RNA helicase, putative	30.2649	30.4017	30.0757	31.7852	33.4515	32.4544	24.6211	24.7579	24.4319	26.1414	27.8077	26.8105	0	323.31	29	31	28	31	34	33	1290200064	1418499968	1131600000	3700900096	11745999872	5885100032	25804000	28370000	22632000	74019000	234930000	117700000	0.00933567	-2.31624	0.00933634	-2.31626	LmjF.35.3100:mRNA-p1	35
LmjF.25.2340	AGC essential kinase 1	25.8157	24.5802	24.1558	27.0868	28.2463	27.6568	21.4234	20.1879	19.7635	22.6944	23.8541	23.2644	0	26.222	4	3	4	6	5	6	59062000	25083000	18690000	142540000	318409984	211600000	2812500	1194400	890020	6787500	15163000	10076000	0.00939021	-2.81272	0.00939096	-2.81272	LmjF.25.2340:mRNA-p1	6
LmjF.23.0380	ATP-binding cassette protein subfamily G, member 5	22.9146	22.925	22.9986	23.8268	24.5787	23.8652	17.2422	17.2526	17.3261	18.1543	18.9063	18.1929	0	6.3525	2	2	2	3	3	2	7906600	7963900	8380400	14879000	25057000	15281000	155030	156150	164320	291740	491320	299640	0.00964184	-1.14415	0.00964088	-1.1442	LmjF.23.0380:mRNA-p1	3
LmjF.36.5150	kinesin-D	25.8348	25.5924	26.11	27.1389	28.2178	27.3055	20.5868	20.3444	20.862	21.8909	22.9699	22.0576	0	126.13	4	5	4	4	5	5	59848000	50591000	72425000	147780000	312180000	165870000	1574900	1331300	1905900	3888900	8215300	4365100	0.00964158	-1.70833	0.00964122	-1.70837	LmjF.36.5150:mRNA-p1	6
LmjF.18.1300;LmjF.18.1290;LmjF.18.1285;LmjF.18.1280;LmjF.18.1275;LmjF.18.1270;LmjF.18.1265;LmjF.18.1260	mitochondrial carrier protein, putative	25.2973	25.2826	24.7586	26.7477	28.3681	27.295	21.3904	21.3758	20.8517	22.8407	24.4612	23.3881	0	21.348	2	2	1	3	3	3	41232000	40816000	28384000	112680000	346460000	164670000	2748800	2721100	1892300	7511900	23097000	10978000	0.00971829	-2.35744	0.00971847	-2.35741	LmjF.18.1300:mRNA-p1;LmjF.18.1290:mRNA-p1;LmjF.18.1285:mRNA-p1;LmjF.18.1280:mRNA-p1;LmjF.18.1275:mRNA-p1;LmjF.18.1270:mRNA-p1;LmjF.18.1265:mRNA-p1;LmjF.18.1260:mRNA-p1	3
LmjF.16.0950	sucrose-phosphate synthase-like protein	24.587	23.1763	23.3806	25.7325	27.0534	26.4525	20.1946	18.784	18.9882	21.3402	22.6611	22.0602	0	13.395	3	1	2	4	4	4	25201000	9478700	10921000	55752000	139280000	91833000	1200000	451370	520030	2654800	6632200	4373000	0.0098027	-2.6982	0.00980189	-2.69821	LmjF.16.0950:mRNA-p1	4
LmjF.35.3900	hypothetical protein, conserved	23.3981	23.6985	23.6992	25.5324	27.5527	26.1313	19.0058	19.3062	19.307	21.1401	23.1604	21.739	0	25.987	1	2	2	7	8	5	11054000	13613000	13620000	48531000	196870000	73503000	526390	648240	648590	2311000	9374800	3500100	0.00987422	-2.80687	0.00987476	-2.80684	LmjF.35.3900:mRNA-p1	8
LmjF.34.3520	peroxisome biosynthesis protein-like protein	22.626	21.3109	21.944	24.082	25.7555	24.6384	16.9256	15.6104	16.2435	18.3816	20.0551	18.938	0	12.648	1	1	1	2	3	2	6473200	2601400	4034500	17758000	56647000	26116000	124480	50027	77586	341510	1089400	502230	0.00996003	-2.86501	0.00995907	-2.86506	LmjF.34.3520:mRNA-p1	3
LmjF.07.1050	cation-transporting ATPase, putative	24.81	25.0313	25.1717	27.2073	29.4921	27.829	19.1095	19.3309	19.4713	21.5069	23.7916	22.1286	0	117.57	4	6	7	13	16	10	29413000	34290000	37795000	154960000	755110016	238430000	565630	659430	726830	2980000	14521000	4585200	0.0100597	-3.17183	0.0100593	-3.17182	LmjF.07.1050:mRNA-p1	16
LmjF.27.2250.2;LmjF.27.2250.1	EMG1/NEP1 methyltransferase, putative	10	20.0402	10	24.7222	26.2191	24.8231	10	15.7182	10	20.4003	21.8972	20.5012	0	7.3563	0	1	0	2	4	3	0	1078200	0	27677000	78116000	29682000	0	53908	0	1383900	3905800	1484100	0.00801458	-8.57473	0.0101014	-9.02681	LmjF.27.2250.2:mRNA-p1;LmjF.27.2250.1:mRNA-p1	4
LmjF.35.3700	Gim5A protein, putative	29.1275	28.6786	28.8279	30.5673	32.2921	31.0386	25.1275	24.6786	24.8278	26.5673	28.2921	27.0385	0	115.24	10	10	10	10	11	11	586470016	429660000	476489984	1591000064	5258999808	2205700096	36654000	26854000	29780000	99437000	328689984	137850000	0.0103632	-2.42135	0.0103639	-2.42134	LmjF.35.3700:mRNA-p1	11
LmjF.27.0420	ribokinase, putative	25.3873	24.8499	24.4352	26.4043	27.6895	26.907	21.2173	20.6799	20.2652	22.2344	23.5195	22.737	0	3.9855	2	2	1	2	2	2	43886000	30238000	22684000	88815000	216450000	125840000	2438100	1679900	1260200	4934200	12025000	6990900	0.0104862	-2.1095	0.0104865	-2.10949	LmjF.27.0420:mRNA-p1	2
LmjF.28.2510	acyl-CoA dehydrogenase, putative	27.343	26.8169	26.7424	28.8062	30.8829	29.7729	22.0576	21.5315	21.457	23.5208	25.5975	24.4874	0	159.54	11	11	9	16	18	16	170240000	118220000	112270000	469390016	1980000000	917329984	4365200	3031200	2878800	12036000	50770000	23521000	0.0105293	-2.85321	0.010529	-2.85322	LmjF.28.2510:mRNA-p1	18
LmjF.33.0410	DNA mismatch repair protein MSH2, putative	23.7204	23.1466	23.5898	25.1569	26.8902	25.7199	18.2284	17.6547	18.098	19.665	21.3983	20.228	0	40.424	2	2	2	6	7	5	13821000	9285500	12625000	37409000	124380000	55265000	307120	206340	280560	831310	2764000	1228100	0.0106664	-2.43675	0.0106662	-2.43677	LmjF.33.0410:mRNA-p1	7
LmjF.27.0650	hypothetical protein, conserved	25.6734	26.0778	25.6297	27.4425	29.3119	28.1602	22.3515	22.7558	22.3078	24.1205	25.99	24.8383	0	48.008	3	4	3	4	6	7	53513000	70826000	51917000	182390000	666430016	299960000	5351300	7082600	5191700	18239000	66643000	29996000	0.0111467	-2.51122	0.0111467	-2.51122	LmjF.27.0650:mRNA-p1	7
LmjF.30.2845	succinate dehydrogenase subunit 3	25.7449	25.7946	25.4232	26.8771	28.409	27.8809	23.16	23.2097	22.8383	24.2921	25.824	25.2959	0	4.7067	3	3	3	2	3	3	56233000	58205000	44994000	123260000	356420000	247160000	9372200	9700800	7499100	20543000	59403000	41193000	0.0111938	-2.06807	0.0111944	-2.06805	LmjF.30.2845:mRNA-p1	3
LmjF.27.1310	arginyl-tRNA synthetase, putative	21.6747	20.7331	20.6176	23.366	25.9218	24.5357	16.2153	15.2737	15.1582	17.9066	20.4624	19.0763	0	8.1624	1	1	1	3	3	3	3347600	1743000	1608900	10811000	63570000	24321000	76082	39613	36566	245710	1444800	552760	0.0113503	-3.59935	0.01135	-3.59939	LmjF.27.1310:mRNA-p1	4
LmjF.16.0110	Phosphotransferase enzyme family, putative	26.4832	25.605	26.47	28.4734	31.0307	29.6296	21.1257	20.2475	21.1124	23.1158	25.6731	24.2721	0	86.221	13	8	13	17	23	21	93808000	51035000	92952000	372680000	2193600000	830630016	2288000	1244800	2267100	9089700	53502000	20259000	0.0113557	-3.52516	0.0113556	-3.52513	LmjF.16.0110:mRNA-p1	24
LmjF.13.0500	ATP-dependent RNA helicase, putative	24.2834	23.578	24.3466	26.6026	29.0402	27.0477	17.3527	16.6472	17.4158	19.6718	22.1094	20.117	0	70.503	3	2	5	15	21	14	20419000	12522000	21333000	101900000	552019968	138730000	167370	102640	174860	835240	4524800	1137200	0.0114288	-3.49416	0.0114283	-3.49418	LmjF.13.0500:mRNA-p1	22
LmjF.21.0800	CCR4-NOT transcription complex subunit 1	27.7494	27.7577	27.4077	29.0194	30.732	29.906	20.7161	20.7243	20.3742	21.986	23.6986	22.8725	0	121.15	21	21	19	26	33	29	225640000	226940000	178050000	544129984	1783399936	1006000000	1722500	1732300	1359100	4153700	13614000	7679300	0.011455	-2.24748	0.0114551	-2.24752	LmjF.21.0800:mRNA-p1	34
LmjF.35.2400	Flagellar Member 5	19.8531	10	10	22.5793	24.6533	22.938	13.4956	10	10	16.2218	18.2957	16.5804	0.0021475	2.2822	1	0	0	2	2	1	947090	0	0	6266800	26386000	8035600	11550	0	0	76425	321780	97995	0.0176474	-6.77247	0.0115678	-5.86743	LmjF.35.2400:mRNA-p1	2
LmjF.31.1270	p-glycoprotein e	23.9149	24.0069	24.0997	26.0249	27.897	26.13	17.5929	17.685	17.7777	19.703	21.5751	19.808	0	43.841	2	3	2	7	10	7	15816000	16858000	17977000	68279000	249940000	73434000	197700	210720	224710	853490	3124200	917930	0.0117737	-2.67681	0.0117728	-2.67682	LmjF.31.1270:mRNA-p1;LmjF.31.1430:mRNA-p1	10
LmjF.13.1200	hypothetical protein, conserved	23.5213	24.3582	24.2765	25.5814	26.9356	25.9723	20.3514	21.1883	21.1065	22.4115	23.7657	22.8023	0	10.621	1	3	2	4	4	3	12040000	21506000	20321000	50207000	128360000	65831000	1337800	2389500	2257900	5578600	14262000	7314500	0.0119265	-2.11108	0.0119253	-2.11107	LmjF.13.1200:mRNA-p1	5
LmjF.16.1600	eukaryotic translation initiation factor 4 gamma 3	25.0827	25.127	24.5496	26.4871	28.1921	27.0757	20.2754	20.3196	19.7423	21.6798	23.3848	22.2684	0	21.76	5	7	6	8	11	9	35533000	36642000	24557000	94064000	306670016	141450000	1269100	1308600	877030	3359400	10953000	5051900	0.0119431	-2.33189	0.0119444	-2.33192	LmjF.16.1600:mRNA-p1	11
LmjF.14.0150	60S ribosomal protein, putative	26.2736	26.2765	26.2796	27.0651	28.0792	27.5274	23.4662	23.4691	23.4722	24.2577	25.2719	24.7201	0	13.846	2	3	2	3	3	3	81123000	81284000	81462000	140410000	283590016	193450000	11589000	11612000	11637000	20058000	40513000	27636000	0.0119807	-1.28066	0.0119821	-1.28067	LmjF.14.0150:mRNA-p1	3
LmjF.18.0700	HEAT repeats, putative	25.3307	24.7464	24.6669	26.5348	27.651	26.409	20.5758	19.9915	19.912	21.7799	22.8961	21.6541	0	33.519	4	4	4	8	7	5	42198000	28145000	26637000	97225000	210760000	89105000	1562900	1042400	986540	3600900	7805900	3300200	0.0120107	-1.95029	0.0120109	-1.9503	LmjF.18.0700:mRNA-p1	8
LmjF.27.1450	CBF/Mak21 family, putative	21.3653	20.9047	21.2174	23.5006	26.3919	24.6531	16.0799	15.6193	15.932	18.2152	21.1065	19.3677	0	19.77	1	1	1	2	5	3	2701500	1963100	2438200	11868000	88053000	26383000	69268	50336	62518	304320	2257800	676470	0.0123478	-3.68604	0.0123472	-3.68606	LmjF.27.1450:mRNA-p1	5
LmjF.30.1120	importin alpha, putative	26.0777	25.8553	26.1121	27.5839	29.6444	28.5825	21.8298	21.6074	21.8642	23.3359	25.3965	24.3346	0	109.2	9	7	7	11	12	10	70824000	60706000	72534000	201180000	839169984	401969984	3727600	3195100	3817600	10588000	44167000	21156000	0.0125272	-2.58853	0.012529	-2.58849	LmjF.30.1120:mRNA-p1	12
LmjF.14.0990	ADP/ATP mitochondrial carrier-like protein	23.8132	23.7288	23.0677	25.698	28.0683	26.4138	19.2897	19.2052	18.5442	21.1745	23.5448	21.8903	0	47.942	3	3	2	5	7	6	14740000	13902000	8791900	54434000	281449984	89404000	640880	604420	382250	2366700	12237000	3887100	0.0125603	-3.19013	0.0125604	-3.19014	LmjF.14.0990:mRNA-p1	7
LmjF.32.1370	G5-interacting protein, putative	23.4305	23.6823	23.4156	25.3486	27.7636	26.4887	18.4304	18.6822	18.4156	20.3486	22.7636	21.4888	0	8.2103	2	2	2	5	5	5	11305000	13461000	11189000	42725000	227870000	94169000	353270	420640	349660	1335200	7120800	2942800	0.0126193	-3.02422	0.0126173	-3.02425	LmjF.32.1370:mRNA-p1	5
LmjF.23.1220	T-complex protein 1, gamma subunit, putative	29.2283	29.0506	28.8975	30.3874	32.163	31.3451	24.0188	23.8411	23.6881	25.1779	26.9535	26.1356	0	323.31	24	22	23	27	31	27	628899968	556040000	500070016	1404499968	4808600064	2727800064	16997000	15028000	13515000	37959000	129960000	73724000	0.012733	-2.23968	0.0127327	-2.23969	LmjF.23.1220:mRNA-p1	31
LmjF.27.0560	cdc2-related kinase 6, putative	25.4357	24.9285	24.558	27.095	29.5351	27.9863	21.2658	20.7585	20.3881	22.925	25.3652	23.8164	0	85.681	4	4	3	10	10	10	45386000	31931000	24699000	143350000	777950016	265900000	2521400	1773900	1372200	7963900	43220000	14772000	0.0129587	-3.23141	0.0129586	-3.23142	LmjF.27.0560:mRNA-p1	11
LmjF.33.0080	hypothetical protein, conserved	22.0712	23.835	22.6215	25.5347	26.7798	25.2277	18.6118	20.3755	19.1621	22.0753	23.3203	21.7683	0	28.429	1	2	1	4	5	5	4406500	14964000	6452800	48608000	115220000	39290000	400590	1360300	586620	4418900	10474000	3571900	0.0130156	-3.00483	0.0130132	-3.00483	LmjF.33.0080:mRNA-p1	6
LmjF.29.2160	rab-GDP dissociation inhibitor, putative	27.5806	27.2378	26.9225	28.7223	30.411	29.3568	22.8801	22.5374	22.222	24.0218	25.7106	24.6564	0	301.13	10	9	7	14	14	12	200720000	158270000	127200000	442860000	1427699968	687520000	7719800	6087300	4892200	17033000	54913000	26443000	0.0130352	-2.24973	0.0130356	-2.24977	LmjF.29.2160:mRNA-p1	16
LmjF.30.3430	protein mkt1, putative	27.9827	27.9289	27.5194	29.1531	30.8362	29.918	23.2278	23.174	22.7645	24.3982	26.0813	25.1631	0	252.66	14	16	14	17	17	16	265230000	255520000	192380000	596979968	1916999936	1014400000	9823200	9463900	7125100	22110000	71001000	37571000	0.0131673	-2.15879	0.0131683	-2.1588	LmjF.30.3430:mRNA-p1	17
LmjF.17.1360	L-galactonolactone oxidase, putative	22.0237	21.9861	20.2907	24.1973	27.1012	25.995	17.0237	16.9861	15.2907	19.1973	22.1011	20.995	0	8.2133	1	1	1	3	3	3	4263800	4154200	1282700	19236000	143970000	66876000	133240	129820	40084	601120	4498900	2089900	0.013247	-4.33096	0.0132467	-4.33096	LmjF.17.1360:mRNA-p1	3
LmjF.30.1250	pyridoxal kinase, putative	26.1388	25.8404	25.9552	26.9474	27.7738	28.2816	22.3315	22.033	22.1478	23.14	23.9664	24.4743	0	16.161	4	4	3	5	6	5	73886000	60080000	65055000	129410000	229480000	326300000	5277600	4291400	4646800	9243400	16391000	23307000	0.0132566	-1.68948	0.0132579	-1.68946	LmjF.30.1250:mRNA-p1	6
LmjF.26.1040	hypothetical protein, conserved	23.4257	24.2615	24.7058	26.3908	28.1785	26.5273	18.8408	19.6766	20.1209	21.8058	23.5934	21.9424	0	26.645	1	3	3	6	6	5	11268000	20112000	27364000	87985000	303780000	96719000	469500	837990	1140200	3666000	12657000	4030000	0.0133921	-2.90115	0.0133919	-2.90112	LmjF.26.1040:mRNA-p1	6
LmjF.01.0460	conserved protein	10	20.3645	20.3195	24.6535	26.3842	25.2288	10	14.4104	14.3652	18.6993	20.4299	19.2746	0	5.7195	0	1	1	3	4	3	0	1350000	1308500	26391000	87583000	39320000	0	21775	21104	425660	1412600	634190	0.0207526	-6.86081	0.0134257	-6.54274	LmjF.01.0460:mRNA-p1	4
LmjF.23.0260	argininosuccinate synthase, putative	10	20.3198	10	24.5829	25.2095	24.0398	10	15.6193	10	19.8824	20.509	19.3393	0	4.6566	0	1	0	3	3	3	0	1308800	0	25129000	38798000	17246000	0	50337	0	966510	1492200	663310	0.0122374	-7.83742	0.0134493	-8.03714	LmjF.23.0260:mRNA-p1	3
LmjF.18.1370	heat shock protein 110, putative	28.8399	28.5931	28.4072	30.0068	31.8505	30.895	23.2252	22.9784	22.7925	24.3921	26.2359	25.2803	0	70.645	15	16	14	20	21	22	480489984	404940000	355980000	1078800000	3872300032	1996800000	9805900	8264100	7264800	22017000	79028000	40751000	0.0135563	-2.30403	0.0135554	-2.30406	LmjF.18.1370:mRNA-p1	22
LmjF.07.0220	hypothetical protein, conserved	24.6585	23.6257	23.4646	25.9497	27.5098	26.1103	19.8005	18.7676	18.6066	21.0918	22.6518	21.2523	0	5.1623	2	2	2	4	3	4	26482000	12943000	11576000	64811000	191100000	72441000	913170	446290	399160	2234900	6589800	2498000	0.0136985	-2.60699	0.0136983	-2.60706	LmjF.07.0220:mRNA-p1	4
LmjF.30.2210	endosomal trafficking protein RME-8, putative	23.5431	24.3912	24.6361	26.143	28.1744	26.8403	16.5544	17.4025	17.6474	19.1543	21.1857	19.8516	0	32.466	4	9	7	13	15	15	12223000	22003000	26074000	74100000	302929984	120150000	96244	173250	205300	583460	2385300	946070	0.013713	-2.86241	0.0137126	-2.86244	LmjF.30.2210:mRNA-p1	16
LmjF.25.0620	RNA polymerase I second largest subunit, putative	10	10	20.0811	23.5025	26.0876	23.0648	10	10	13.9111	17.3325	19.9176	16.8949	0	15.36	0	0	1	4	6	2	0	0	1109200	11884000	71309000	8774100	0	0	15405	165050	990400	121860	0.0178187	-7.52461	0.0137889	-6.74465	LmjF.25.0620:mRNA-p1	6
LmjF.34.0720	hypothetical protein, conserved	23.4799	23.4154	23.6591	24.1222	24.7824	24.2941	18.6219	18.5575	18.8011	19.2642	19.9244	19.4362	0	2.9778	1	2	2	2	2	2	11699000	11188000	13246000	18260000	28857000	20571000	403420	385800	456760	629670	995060	709360	0.0138922	-0.881442	0.0138886	-0.881442	LmjF.34.0720:mRNA-p1	2
LmjF.36.1340	N-acetyltransferase subunit Nat1, putative	25.0294	24.4464	23.7577	26.4013	28.0531	26.6721	19.57	18.9869	18.2983	20.9418	22.5937	21.2127	0	21.162	5	5	4	9	10	8	34245000	22861000	14183000	88629000	278500000	106930000	778300	519560	322350	2014300	6329600	2430300	0.0139491	-2.63101	0.0139484	-2.63102	LmjF.36.1340:mRNA-p1	11
LmjF.07.0630;LmjF.07.0650	vacuolar-type Ca2+-ATPase, putative	23.1796	24.2451	24.5996	26.9196	29.17	26.8448	17.4791	18.5447	18.8991	21.2191	23.4696	21.1443	0	77.492	2	3	5	11	12	6	9500500	19884000	25422000	126940000	604030016	120530000	182700	382390	488880	2441100	11616000	2317800	0.0141415	-3.63673	0.0141426	-3.6367	LmjF.07.0630:mRNA-p1;LmjF.07.0650:mRNA-p1	12
LmjF.36.5160	pre-mRNA-splicing factor CWC22, putative	10	19.8625	10	22.6736	24.4255	23.6717	10	14.7332	10	17.5444	19.2962	18.5424	0.0071059	1.6138	0	1	0	2	2	2	0	953230	0	6690200	22533000	13363000	0	27235	0	191150	643790	381790	0.0148093	-6.96948	0.014222	-6.88327	LmjF.36.5160:mRNA-p1	2
LmjF.28.2570	splicing factor 3B subunit 1, putative	23.2707	20.4802	21.2897	25.0181	27.6862	26.3699	17.3638	14.5733	15.3829	19.1113	21.7793	20.463	0	32.685	1	1	2	6	8	7	10120000	1462700	2563600	33979000	215960000	86721000	168660	24379	42727	566320	3599300	1445400	0.014444	-4.67785	0.0144427	-4.67787	LmjF.28.2570:mRNA-p1	8
LmjF.10.1280	Protein of unknown function (DUF1861), putative	25.5467	25.3169	25.8653	27.0034	28.8882	27.8341	21.3768	21.147	21.6953	22.8334	24.7183	23.6642	0	21.147	4	4	6	6	6	6	49015000	41798000	61125000	134530000	496830016	239270000	2723000	2322100	3395800	7473900	27602000	13293000	0.0147863	-2.33223	0.014786	-2.33226	LmjF.10.1280:mRNA-p1;LmjF.10.1290:mRNA-p1;LmjF.10.1260:mRNA-p1	6
LmjF.20.0560	cytidine triphosphate synthase, putative	24.5932	24.902	24.0205	26.2401	28.1948	26.8583	19.8928	20.2016	19.3201	21.5397	23.4944	22.1579	0	24.423	4	5	4	9	10	8	25310000	31350000	17017000	79262000	307240000	121660000	973460	1205800	654510	3048500	11817000	4679300	0.0148271	-2.59252	0.0148279	-2.59251	LmjF.20.0560:mRNA-p1	10
LmjF.16.1470;LmjF.16.1460	kinesin, putative	28.6358	28.3907	28.9256	30.0583	31.6908	30.491	22.9633	22.7183	23.2532	24.3858	26.0184	24.8185	0	182.27	2	4	3	8	8	7	417080000	351920000	509880000	1118000000	3466500096	1508999936	8178100	6900500	9997700	21921000	67970000	29588000	0.0149489	-2.09602	0.0149501	-2.09598	LmjF.16.1470:mRNA-p1;LmjF.16.1460:mRNA-p1	8
LmjF.14.0660	fatty acid elongase, putative	20.5263	10	10	24.8219	26.8615	25.5634	17.0669	10	10	21.3625	23.4021	22.104	0	12.282	1	0	0	2	2	2	1510200	0	0	29658000	121930000	49585000	137290	0	0	2696200	11085000	4507700	0.0100284	-8.90683	0.0149966	-9.9339	LmjF.14.0660:mRNA-p1	2
LmjF.11.1050	protein transport protein SEC61 subunit alpha, putative	25.6188	24.982	25.6943	27.6435	29.8871	27.8884	21.3709	20.734	21.4464	23.3956	25.6392	23.6404	0	20.087	3	3	5	5	7	6	51527000	33138000	54295000	209660000	992940032	248450000	2711900	1744100	2857600	11035000	52260000	13076000	0.0151139	-3.04129	0.0151134	-3.0413	LmjF.11.1050:mRNA-p1	7
LmjF.26.1900	hypothetical protein, conserved	24.0137	22.86	24.0964	25.9785	28.2694	26.5007	18.1557	17.0021	18.2384	20.1205	22.4114	20.6427	0	26.136	3	2	4	8	9	6	16937000	7612900	17937000	66115000	323550016	94950000	292020	131260	309250	1139900	5578400	1637100	0.0151601	-3.25948	0.0151594	-3.25947	LmjF.26.1900:mRNA-p1	10
LmjF.10.1250	Protein of unknown function (DUF1861), putative	25.0497	24.9631	24.9541	26.3316	28.3465	27.4086	21.4647	21.3781	21.3691	22.7466	24.7616	23.8237	0	13.767	3	3	4	5	5	5	34730000	32707000	32504000	84449000	341310016	178160000	2894100	2725600	2708600	7037400	28443000	14847000	0.0152061	-2.37326	0.0152061	-2.3733	LmjF.10.1250:mRNA-p1	5
LmjF.14.0780	ribosomal protein L21, putative	26.4627	26.2386	26.4017	27.5265	29.1926	28.3041	22.6554	22.4312	22.5943	23.7192	25.3852	24.4967	0	22.483	6	9	7	9	10	8	92487000	79178000	88653000	193330000	613550016	331420000	6606200	5655500	6332300	13810000	43825000	23673000	0.0153373	-1.97339	0.0153341	-1.97343	LmjF.14.0780:mRNA-p1	10
LmjF.06.0460	ATP-NAD kinase-like protein	22.6887	21.6433	20.7062	23.8445	24.264	24.0309	16.9883	15.9429	15.0057	18.1441	18.5636	18.3304	0	5.9961	2	1	1	3	2	3	6760400	3275600	1710700	15063000	20146000	17140000	130010	62992	32898	289670	387430	329620	0.0155505	-2.36707	0.0155513	-2.36707	LmjF.06.0460:mRNA-p1	3
LmjF.09.0030	Peroxisomal biogenesis factor 11 (PEX11), putative	10	20.0965	10	23.6421	25.7948	24.1978	10	15.9266	10	19.4721	21.6249	20.028	0	4.6345	0	1	0	3	3	2	0	1121100	0	13091000	58213000	19243000	0	62284	0	727260	3234000	1069100	0.012471	-7.84609	0.0155826	-8.39946	LmjF.09.0030:mRNA-p1	3
LmjF.32.3040	protein phosphatase 2A catalytic subunit, putative	23.8466	25.1825	24.2964	26.72	28.6648	26.8741	19.7591	21.095	20.209	22.6325	24.5774	22.7866	0	95.401	3	4	3	6	8	7	15085000	38078000	20603000	110540000	425569984	123000000	887330	2239900	1212000	6502300	25034000	7235100	0.0156185	-2.97783	0.0156202	-2.9778	LmjF.32.3040:mRNA-p1	8
LmjF.33.1070	hypothetical protein, unknown function	27.5624	27.6799	27.5786	28.4444	29.4698	28.681	23.8619	23.9795	23.8782	24.7439	25.7694	24.9806	0	20.158	5	4	5	5	6	5	198200000	215020000	200440000	365260000	743520000	430360000	15246000	16540000	15419000	28097000	57194000	33105000	0.0157323	-1.25808	0.0157321	-1.25808	LmjF.33.1070:mRNA-p1	6
LmjF.22.1630	ccr4-not transcription complex subunit	25.5158	25.2989	24.7695	27.0545	29.1335	27.4754	21.9308	21.7139	21.1845	23.4695	25.5485	23.8904	0	53.15	3	2	3	5	6	4	47974000	41278000	28600000	139390000	588929984	186600000	3997800	3439900	2383300	11615000	49077000	15550000	0.0160425	-2.69311	0.0160448	-2.69307	LmjF.22.1630:mRNA-p1	6
LmjF.33.2340	succinyl-coA:3-ketoacid-coenzyme A transferase, mitochondrial precursor, putative	24.8296	24.5905	23.7718	26.109	28.0128	26.7831	20.3061	20.067	19.2483	21.5855	23.4892	22.2595	0	24.427	2	4	2	4	6	3	29817000	25262000	14323000	72376000	270830016	115480000	1296400	1098400	622750	3146800	11775000	5021000	0.0161343	-2.57099	0.0161341	-2.57096	LmjF.33.2340:mRNA-p1	6
LmjF.19.1040	phenylalanyl-tRNA synthetase, putative	20.2549	10	10	23.3778	26.072	23.8061	15.1257	10	10	18.2485	20.9426	18.6768	0	6.1641	1	0	0	2	4	3	1251200	0	0	10900000	70541000	14667000	35750	0	0	311420	2015400	419060	0.0168131	-7.66699	0.0163251	-7.58076	LmjF.19.1040:mRNA-p1	4
LmjF.17.1400	otubain cysteine peptidase, Clan CA, family C65, putative	25.0798	23.9892	24.4338	26.326	28.1395	26.6702	21.1729	20.0823	20.5269	22.4191	24.2326	22.7633	0	7.9443	2	1	2	4	4	4	35463000	16652000	22663000	84121000	295689984	106790000	2364200	1110100	1510800	5608100	19713000	7119200	0.0164562	-2.54428	0.0164567	-2.54432	LmjF.17.1400:mRNA-p1	4
LmjF.36.6320	Phosphatidylinositol 3-kinase tor1	19.9854	21.2812	10	24.2888	27.0204	24.9213	12.952	14.2477	10	17.2554	19.987	17.8879	0	29.682	1	2	0	7	10	6	1038000	2548400	0	20496000	136130000	31773000	7923.9	19453	0	156460	1039200	242540	0.0331651	-6.65467	0.0164756	-5.97688	LmjF.36.6320:mRNA-p1	11
LmjF.32.2650	SpoU rRNA Methylase family, putative	10	21.7585	10	24.4924	27.4716	26.0084	10	15.2194	10	17.9533	20.9324	19.4693	0	12.37	0	1	0	3	5	5	0	3547800	0	23602000	186110000	67503000	0	38149	0	253790	2001200	725840	0.0222863	-8.73798	0.0164884	-7.71188	LmjF.32.2650:mRNA-p1	5
LmjF.36.1760	aldehyde dehydrogenase, putative	22.4281	22.3133	21.9625	24.3468	26.6253	24.5485	17.7842	17.6695	17.3187	19.703	21.9815	19.9046	0	4.9866	1	1	1	3	3	2	5643300	5211800	4086800	21337000	103520000	24537000	225730	208470	163470	853470	4140800	981490	0.0166347	-2.93888	0.0166345	-2.9389	LmjF.36.1760:mRNA-p1	3
LmjF.27.1460	proteasome regulatory non-ATP-ase subunit 3, putative	23.7807	22.7147	24.7205	26.1579	28.3529	26.9593	19.5327	18.4668	20.4726	21.9099	24.1049	22.7114	0	20.529	1	2	3	7	7	7	14411000	6883500	27645000	74869000	342820000	130480000	758470	362290	1455000	3940500	18043000	6867600	0.0167501	-3.41803	0.0167494	-3.41805	LmjF.27.1460:mRNA-p1	9
LmjF.18.1660	gamma-glutamylcysteine synthetase, putative	23.7532	22.5012	22.2175	25.2441	28.0932	26.3587	18.6657	17.4138	17.13	20.1566	23.0057	21.2713	0	25.462	2	1	1	4	4	4	14139000	5936700	4876700	39741000	286350016	86054000	415860	174610	143430	1168800	8422000	2531000	0.017208	-3.7414	0.0172095	-3.74137	LmjF.18.1660:mRNA-p1	4
LmjF.05.0680	sre-2/carboxylate carrier-like protein	24.2654	24.2423	23.8186	25.636	27.9302	26.7383	20.178	20.1549	19.7312	21.5485	23.8428	22.6508	0	15.769	2	3	2	3	5	3	20166000	19845000	14795000	52143000	255760000	111950000	1186300	1167400	870310	3067200	15045000	6585400	0.017229	-2.65939	0.0172313	-2.65934	LmjF.05.0680:mRNA-p1	5
LmjF.19.0100	fibrillarin, putative	27.6727	27.4164	27.543	28.6126	30.0583	29.0603	23.9722	23.7159	23.8425	24.9121	26.3578	25.3598	0	52.391	7	9	9	11	10	10	213950000	179120000	195550000	410430016	1118000000	559779968	16457000	13778000	15042000	31572000	85999000	43060000	0.0172559	-1.6997	0.0172529	-1.69975	LmjF.19.0100:mRNA-p1	11
LmjF.07.0070	hypothetical protein, conserved	22.8957	23.1727	23.2519	24.5626	24.9516	23.8393	19.0883	19.3653	19.4446	20.7552	21.1443	20.0319	0	2.6988	1	1	1	2	1	1	7803400	9455000	9989200	24778000	32448000	15009000	557380	675360	713520	1769800	2317700	1072000	0.0173062	-1.34442	0.0173128	-1.34437	LmjF.07.0070:mRNA-p1	2
LmjF.34.4310	coatomer alpha subunit, putative	25.0867	24.4868	25.2417	26.2805	28.2333	27.5114	19.0207	18.4207	19.1756	20.2144	22.1672	21.4453	0	32.626	4	3	6	7	11	11	35634000	23511000	39675000	81510000	315540000	191320000	531860	350910	592160	1216600	4709600	2855500	0.017407	-2.40327	0.0174059	-2.40328	LmjF.34.4310:mRNA-p1	11
LmjF.19.0660	DNA-directed RNA polymerases I and III subunit RPAC1, putative	25.1888	25.0044	24.7224	26.2141	26.3059	25.5626	20.5449	20.3605	20.0786	21.5703	21.6621	20.9187	0	15.353	4	4	3	4	4	3	38246000	33656000	27681000	77847000	82960000	49557000	1529800	1346200	1107300	3113900	3318400	1982300	0.0174893	-1.05569	0.0174845	-1.0557	LmjF.19.0660:mRNA-p1	4
LmjF.35.5390	HECT-domain (ubiquitin-transferase), putative	10	10	10	21.1977	25.4431	22.8369	10	10	10	12.8623	17.1077	14.5015	0	9.6654	0	0	0	1	4	1	0	0	0	2405200	45618000	7492000	0	0	0	7446.4	141230	23195	0.00272932	-8.15925	0.0175039	-4.82385	LmjF.35.5390:mRNA-p1	4
LmjF.33.1590	3-ketoacyl-CoA reductase, putative	26.0471	26.4276	26.0721	27.5263	29.302	28.044	22.3467	22.7272	22.3716	23.8259	25.6015	24.3435	0	69.551	5	4	5	6	8	7	69335000	90260000	70546000	193310000	661880000	276740000	5333500	6943100	5426600	14870000	50913000	21288000	0.0176183	-2.10852	0.0176174	-2.10852	LmjF.33.1590:mRNA-p1	9
LmjF.16.0010	hypothetical protein, conserved	23.626	24.3061	24.5559	26.0614	27.9001	26.1562	19.8187	20.4987	20.7485	22.254	24.0927	22.3488	0	16.359	2	3	3	5	5	4	12946000	20743000	24664000	70027000	250470000	74783000	924740	1481600	1761700	5001900	17891000	5341600	0.0181721	-2.54322	0.0181721	-2.54322	LmjF.16.0010:mRNA-p1	6
LmjF.33.2530	NUC173 domain containing protein, putative	24.5192	23.7383	23.372	25.6389	27.9726	26.7435	18.565	17.7841	17.4177	19.6847	22.0184	20.7894	0	40.707	5	4	4	7	12	7	24044000	13994000	10856000	52249000	263380000	112360000	387810	225710	175090	842720	4248100	1812300	0.0181967	-2.90852	0.0181973	-2.90854	LmjF.33.2530:mRNA-p1	12
LmjF.19.1230	hypothetical protein, conserved	10	10	21.0128	26.3726	25.4461	24.3483	10	10	16.6204	21.9803	21.0538	19.9559	0	3.5627	0	0	1	2	2	2	0	0	2115800	86885000	45712000	21358000	0	0	100750	4137400	2176800	1017000	0.0159191	-8.38472	0.018302	-8.78985	LmjF.19.1230:mRNA-p1	2
LmjF.22.1140	adaptor complex AP-1 medium subunit, putative	22.9914	21.0037	22.7025	24.7992	24.5788	24.537	18.5991	16.6114	18.3102	20.4069	20.1864	20.1447	0	9.1165	2	1	2	4	4	3	8338900	2102600	6825600	29194000	25058000	24343000	397090	100120	325030	1390200	1193200	1159200	0.0183494	-2.40575	0.018351	-2.40576	LmjF.22.1140:mRNA-p1	6
LmjF.24.1640	Male sterility protein, putative	24.376	24.1811	24.1541	25.6301	27.3768	25.947	19.7322	19.5373	19.5103	20.9863	22.7329	21.3032	0	30.331	2	2	2	3	4	4	21773000	19021000	18669000	51932000	174270000	64690000	870920	760850	746750	2077300	6971000	2587600	0.018445	-2.08088	0.0184457	-2.0809	LmjF.24.1640:mRNA-p1	4
LmjF.31.1650	MYND finger, putative	22.3741	23.4245	21.4608	24.6342	26.2938	25.0383	17.4672	18.5175	16.5539	19.7273	21.3869	20.1313	0	6.0352	1	2	1	3	4	3	5436100	11258000	2886300	26039000	82267000	34456000	181200	375250	96211	867950	2742200	1148500	0.0184746	-2.90228	0.0184736	-2.90228	LmjF.31.1650:mRNA-p1	4
LmjF.01.0520	long-chain-fatty-acid-CoA ligase, putative	26.4937	25.8831	26.2029	27.5773	29.4479	28.1965	21.4937	20.8831	21.2029	22.5773	24.448	23.1965	0	30.3	5	6	7	8	9	9	94494000	61884000	77244000	200260000	732339968	307609984	2952900	1933900	2413900	6258200	22886000	9612800	0.0185851	-2.21402	0.0185849	-2.21403	LmjF.01.0520:mRNA-p1	9
LmjF.29.0220	protein transport protein Sec24A, putative	10	10	20.5627	22.9884	25.3547	24.0064	10	10	14.9777	17.4034	19.7697	18.4214	0	4.4509	0	0	1	2	2	2	0	0	1548800	8321200	42907000	16852000	0	0	32266	173360	893890	351080	0.021322	-7.26226	0.0186476	-6.87229	LmjF.29.0220:mRNA-p1	2
LmjF.17.0120	hypothetical protein, conserved	23.9369	24.7922	24.5892	25.7705	27.5149	26.5322	19.7669	20.6223	20.4193	21.6006	23.345	22.3622	0	10.509	2	4	3	6	6	5	16059000	29054000	25240000	57240000	191790000	97045000	892150	1614100	1402200	3180000	10655000	5391400	0.0187674	-2.16643	0.0187671	-2.16645	LmjF.17.0120:mRNA-p1	6
LmjF.24.0140	ankyrin/TPR repeat protein	24.7295	24.364	24.3168	25.5982	27.218	26.205	20.4816	20.116	20.0688	21.3502	22.97	21.9571	0	8.1524	3	2	2	3	3	3	27817000	21592000	20897000	50795000	156110000	77356000	1464100	1136400	1099800	2673400	8216100	4071400	0.0188446	-1.87031	0.0188445	-1.87031	LmjF.24.0140:mRNA-p1	3
LmjF.06.0880	acyl-coenzyme a dehydrogenase, putative	23.3898	23.1953	22.9877	24.5715	26.4507	25.0953	19.2199	19.0254	18.8178	20.4016	22.2808	20.9254	0	6.1289	1	1	1	2	4	2	10991000	9604800	8317400	24933000	91721000	35847000	610600	533600	462080	1385100	5095600	1991500	0.0188553	-2.1816	0.0188572	-2.18158	LmjF.06.0880:mRNA-p1	4
LmjF.21.1620	mitochondrial RNA binding complex 1 subunit, putative	22.9442	23.9157	23.3557	25.1545	26.2216	24.7649	18.6962	19.6678	19.1078	20.9066	21.9737	20.5169	0	15.375	2	3	2	4	4	3	8070200	15825000	10734000	37347000	78252000	28508000	424750	832910	564960	1965700	4118600	1500400	0.0189536	-1.97514	0.0189549	-1.97514	LmjF.21.1620:mRNA-p1	4
LmjF.14.0640	fatty acid elongase, putative	22.7419	22.7976	23.3376	24.5438	26.9378	25.6	19.572	19.6276	20.1675	21.3739	23.7679	22.4301	0.002095	2.1312	1	1	1	1	2	1	7014500	7290400	10600000	24458000	128550000	50858000	779380	810050	1177700	2717600	14284000	5650900	0.0189779	-2.73483	0.0189769	-2.7349	LmjF.14.0640:mRNA-p1	2
LmjF.32.0310	intraflagellar transport protein 140, putative	10	10	19.4453	21.3891	25.814	23.7169	10	10	13.1974	15.1411	19.5661	17.469	0	8.6482	0	0	1	2	5	3	0	0	713890	2746300	58991000	13788000	0	0	9393.3	36136	776200	181420	0.0216139	-7.15821	0.0190755	-6.32626	LmjF.32.0310:mRNA-p1	5
LmjF.31.2970	acetyl-CoA carboxylase	28.1803	28.4007	28.5997	30.0865	32.5083	30.8466	21.2614	21.4819	21.6809	23.1677	25.5894	23.9278	0	247.32	22	30	30	39	44	40	304169984	354380000	406800000	1140099968	6109100032	1930899968	2513800	2928800	3362000	9422500	50488000	15958000	0.0191593	-2.75356	0.0191583	-2.75356	LmjF.31.2970:mRNA-p1	44
LmjF.34.2220	Endonuclease/Exonuclease/phosphatase family, putative	22.9636	22.3648	22.993	24.2402	25.9489	24.5355	17.8762	17.2774	17.9055	19.1527	20.8614	19.448	0	8.2888	1	1	1	3	4	3	8179600	5401100	8347900	19817000	64774000	24318000	240580	158860	245530	582840	1905100	715230	0.0195423	-2.13442	0.0195438	-2.13438	LmjF.34.2220:mRNA-p1	4
LmjF.29.0030	ribosomal protein L3-like protein	22.855	22.7067	22.4706	23.8974	25.7572	24.6287	18.3314	18.1831	17.947	19.3739	21.2336	20.1051	0	33.989	2	1	1	2	5	3	7586300	6845300	5811900	15626000	56714000	25940000	329840	297620	252690	679410	2465800	1127800	0.0195682	-2.0837	0.0195666	-2.0837	LmjF.29.0030:mRNA-p1	5
LmjF.31.1550	Mitochondrial ribosomal protein L51 / S25 / CI-B8 domain containing protein, putative	24.4504	24.9582	24.5816	25.9619	28.0122	26.9285	20.75	21.2578	20.8811	22.2615	24.3117	23.228	0	50.699	2	4	3	5	5	4	22925000	32597000	25107000	65361000	270710016	127730000	1763500	2507500	1931300	5027800	20824000	9825100	0.0196304	-2.30413	0.0196312	-2.3041	LmjF.31.1550:mRNA-p1	6
LmjF.32.1000	chaperonin containing t-complex protein, putative	28.2655	27.8525	27.572	29.2359	31.3358	30.3348	23.3586	22.9456	22.6652	24.329	26.4289	25.4279	0	152.62	12	10	11	14	13	13	322680000	242340000	199530000	632240000	2710299904	1354200064	10756000	8078000	6651200	21075000	90345000	45141000	0.019697	-2.40549	0.0196964	-2.40551	LmjF.32.1000:mRNA-p1	15
LmjF.08.0120	hypothetical protein, conserved	25.1954	24.723	24.6358	25.9783	27.4462	26.4133	21.388	20.9156	20.8284	22.1709	23.6389	22.606	0	6.7414	3	3	2	4	4	4	38420000	27692000	26069000	66106000	182860000	89372000	2744300	1978000	1862000	4721900	13062000	6383700	0.0198179	-1.7612	0.0198193	-1.76124	LmjF.08.0120:mRNA-p1	4
LmjF.24.0400	TPR repeat, putative	20.8772	20.8953	21.437	23.0067	26.1907	24.5741	15.7897	15.8079	16.3495	17.9192	21.1032	19.4866	0	6.3936	1	1	2	3	4	3	1926000	1950400	2839100	8427700	76593000	24977000	56648	57366	83503	247870	2252700	734620	0.0198437	-3.52067	0.0198442	-3.52063	LmjF.24.0400:mRNA-p1	4
LmjF.09.1220	AAA family ATPase, putative	24.1352	22.2394	24.3527	26.0349	28.1347	26.7705	17.8498	15.954	18.0673	19.7495	21.8493	20.4851	0	24.399	4	3	5	10	11	9	18425000	4951400	21424000	68754000	294700000	114480000	236220	63479	274660	881460	3778200	1467700	0.0201313	-3.40428	0.020131	-3.40429	LmjF.09.1220:mRNA-p1	11
LmjF.32.1200	proteasome regulatory non-ATP-ase subunit, putative	26.4834	25.5374	25.9983	27.2382	27.3243	26.8778	22.4834	21.5374	21.9983	23.2382	23.3243	22.8778	0	15.797	6	4	5	8	7	6	93820000	48701000	67032000	158310000	168050000	123320000	5863800	3043800	4189500	9894600	10503000	7707500	0.0202309	-1.14038	0.0202317	-1.14038	LmjF.32.1200:mRNA-p1	8
LmjF.32.1360	RNA capping enzyme, cytoplasmic	24.1411	24.1327	24.4568	25.9794	28.6782	26.9779	18.5561	18.5477	18.8718	20.3943	23.0933	21.3929	0	47.217	2	2	3	6	9	7	18501000	18393000	23026000	66155000	429540000	132180000	385440	383190	479720	1378200	8948800	2753700	0.0202319	-2.96833	0.0202337	-2.96829	LmjF.32.1360:mRNA-p1	10
LmjF.27.0700	hypothetical protein, conserved	23.7869	23.8454	22.8693	24.8264	25.9249	24.9765	19.4649	19.5234	18.5474	20.5045	21.603	20.6546	0	18.454	2	2	2	2	2	2	14473000	15072000	7661900	29750000	63705000	33012000	723630	753600	383100	1487500	3185300	1650600	0.0203011	-1.74209	0.0203002	-1.74211	LmjF.27.0700:mRNA-p1	2
LmjF.03.0230	long chain fatty Acyl CoA synthetase, putative	25.697	24.7411	25.5744	26.5117	28.0925	27.6687	20.6095	19.6536	20.487	21.4242	23.0051	22.5812	0	18.195	2	2	2	4	4	4	54397000	28042000	49966000	95679000	286209984	213360000	1599900	824770	1469600	2814100	8418100	6275200	0.0203355	-2.08679	0.0203356	-2.08679	LmjF.03.0230:mRNA-p1	4
LmjF.33.1390	hypothetical protein, conserved	25.4133	26.1815	26.628	27.2696	27.5088	27.4526	21.0914	21.8595	22.306	22.9477	23.1868	23.1307	0	27.875	4	7	8	9	9	9	44686000	76103000	103710000	161800000	190970000	183680000	2234300	3805100	5185400	8090100	9548300	9184200	0.0210006	-1.33609	0.0209977	-1.33611	LmjF.33.1390:mRNA-p1	10
LmjF.35.3860	T-complex protein 1, eta subunit, putative	28.9123	28.8278	28.4748	30.0415	32.05	30.7629	23.6644	23.5799	23.2269	24.7936	26.8021	25.5149	0	323.31	23	19	19	28	33	29	505209984	476470016	373060000	1105100032	4446499840	1822000000	13295000	12539000	9817500	29081000	117010000	47947000	0.0213299	-2.21316	0.0213309	-2.21311	LmjF.35.3860:mRNA-p1	34
LmjF.36.2390;LmjF.36.2380	sterol 24-c-methyltransferase, putative	25.4525	25.4204	24.7386	26.412	28.2447	27.3234	21.2826	21.2505	20.5686	22.242	24.0748	23.1535	0	32.097	2	2	1	5	5	5	45917000	44907000	27993000	89287000	318060000	167940000	2550900	2494800	1555100	4960400	17670000	9330100	0.0213448	-2.12284	0.0213439	-2.12288	LmjF.36.2390:mRNA-p1;LmjF.36.2380:mRNA-p1	5
LmjF.36.0440	hypothetical protein, conserved	23.297	21.6163	21.5165	24.4969	26.5901	24.867	18.6532	16.9725	16.8726	19.853	21.9462	20.2232	0	12.156	2	1	1	3	4	3	10306000	3214900	2999900	23675000	101020000	30599000	412250	128600	119990	947010	4040800	1224000	0.0214498	-3.1747	0.0214499	-3.17472	LmjF.36.0440:mRNA-p1	4
BAL46512.1		24.4707	10	10	29.5597	31.3073	29.8119	20.1488	10	10	25.2377	26.9853	25.4899	0	178.14	1	0	0	18	17	18	23249000	0	0	791310016	2657200128	942460032	1162500	0	0	39565000	132860000	47123000	0.0196489	-12.0694	0.0216917	-12.5214	BAL46512.1	21
LmjF.33.3210	beta prime cop protein, putative	23.9227	24.3074	24.7698	26.1255	28.4773	26.6393	18.4965	18.8812	19.3436	20.6992	23.0511	21.2131	0	21.435	2	3	3	6	6	6	15902000	20762000	28606000	73206000	373710016	104530000	369820	482850	665260	1702500	8691000	2431000	0.0219601	-2.74739	0.0219592	-2.7474	LmjF.33.3210:mRNA-p1	6
LmjF.16.0780	N-terminal region of Chorein, a TM vesicle-mediated sorter, putative	22.2108	23.7672	22.3615	24.8245	27.3408	25.8155	14.2108	15.7672	14.3615	16.8245	19.3408	17.8155	0	8.8374	1	2	1	7	8	7	4854300	14277000	5388700	29711000	169980000	59053000	18962	55771	21050	116060	663990	230680	0.0220403	-3.21375	0.0220407	-3.21375	LmjF.16.0780:mRNA-p1	9
LmjF.30.0120	alkyldihydroxyacetonephosphate synthase	24.7801	24.1025	24.7088	26.5019	28.0199	26.0198	19.6102	18.9326	19.5389	21.3319	22.85	20.8499	0	33.768	2	2	3	5	7	4	28810000	18013000	27421000	95029000	272169984	68036000	800290	500350	761700	2639700	7560100	1889900	0.0223413	-2.31674	0.0223408	-2.31673	LmjF.30.0120:mRNA-p1	7
LmjF.25.1090	magnesium transporter protein 2	24.6377	25.3371	25.4311	26.7667	28.8157	27.1192	20.7308	21.4302	21.5242	22.8599	24.9088	23.2124	0	20.357	3	5	4	6	6	5	26103000	42386000	45239000	114180000	472489984	145780000	1740200	2825800	3015900	7612100	31499000	9719000	0.0232642	-2.43193	0.0232624	-2.43195	LmjF.25.1090:mRNA-p1	6
LmjF.17.0480	Phenazine biosynthesis-like protein, putative	10	10	20.2061	22.0522	26.9038	25.7905	10	10	15.4512	17.2972	22.1489	21.0356	0	11.35	0	0	1	1	3	3	0	0	1209600	4348700	125560000	58037000	0	0	44800	161060	4650200	2149500	0.0227674	-8.18011	0.0233251	-8.34349	LmjF.17.0480:mRNA-p1	3
LmjF.27.1250	Serine-threonine kinase receptor-associated protein, putative	26.0953	25.6317	26.1048	27.5513	30.2556	28.6061	21.703	21.2394	21.7124	23.159	25.8633	24.2139	0	106.83	5	4	6	10	15	13	71694000	51988000	72163000	196690000	1281900032	408609984	3414000	2475600	3436300	9366200	61043000	19458000	0.0234712	-2.86045	0.0234707	-2.86047	LmjF.27.1250:mRNA-p1	15
LmjF.26.1310	hypothetical protein, conserved	25.6637	25.4118	25.0749	26.4501	28.258	27.314	21.7568	21.5049	21.168	22.5432	24.3511	23.407	0	11.001	5	5	5	6	6	6	53156000	44638000	35343000	91680000	321000000	166850000	3543700	2975900	2356200	6112000	21400000	11123000	0.0235094	-1.95722	0.0235099	-1.9572	LmjF.26.1310:mRNA-p1	6
LmjF.12.0210	proteasome regulatory ATPase subunittcc1l8.3, putative	26.7542	26.1864	25.6502	27.7233	29.9008	28.5482	22.1103	21.5425	21.0063	23.0794	25.2569	23.9044	0	103.88	7	6	5	15	14	10	113190000	76363000	52658000	221580000	1002400000	392520000	4527600	3054500	2106300	8863200	40095000	15701000	0.0236267	-2.52719	0.0236259	-2.52719	LmjF.12.0210:mRNA-p1	15
LmjF.24.2060	transketolase	24.5066	25.4479	24.1721	26.2828	28.1615	26.8704	19.7517	20.6929	19.4172	21.5279	23.4066	22.1156	0	12.467	1	2	1	4	4	3	23835000	45769000	18903000	81643000	300240000	122690000	882780	1695100	700120	3023800	11120000	4544300	0.0236467	-2.39608	0.0236444	-2.39611	LmjF.24.2060:mRNA-p1	4
LmjF.35.4860	Mitochondrial import receptor subunit ATOM40, putative	26.2269	26.9626	26.933	28.3386	30.7846	29.1133	21.905	22.6407	22.6111	24.0167	26.4627	24.7913	0	134.68	6	8	7	10	10	10	78537000	130780000	128130000	339449984	1849699968	580720000	3926900	6539200	6406400	16973000	92484000	29036000	0.023686	-2.70469	0.0236845	-2.70469	LmjF.35.4860:mRNA-p1	10
LmjF.17.0640	VID27 cytoplasmic protein, putative	25.8377	23.4712	24.93	26.8207	28.263	27.782	21.1373	18.7707	20.2295	22.1202	23.5626	23.0816	0	17.975	4	1	3	6	5	7	59968000	11629000	31965000	118530000	322110016	230790000	2306500	447260	1229400	4558800	12389000	8876600	0.0237257	-2.87559	0.0237269	-2.8756	LmjF.17.0640:mRNA-p1	7
LmjF.07.1130	hypothetical protein, conserved	20.001	10	10	22.1109	25.2099	23.4134	15.4774	10	10	17.5874	20.6864	18.8899	0	16.855	1	0	0	1	2	2	1049300	0	0	4529600	38810000	11172000	45621	0	0	196940	1687400	485760	0.0217795	-6.91109	0.0237461	-7.22875	LmjF.07.1130:mRNA-p1	2
LmjF.04.0270	Mitochondrial 39-S ribosomal protein L47 (MRP-L47), putative	25.1876	25.1369	25.5678	26.5283	28.5285	27.2352	20.6027	20.552	20.9829	21.9434	23.9435	22.6502	0	86.311	3	5	5	6	9	8	38214000	36894000	49738000	96788000	387190016	157980000	1592300	1537300	2072400	4032900	16133000	6582700	0.0238345	-2.13321	0.0238333	-2.13321	LmjF.04.0270:mRNA-p1	9
LmjF.30.2810	hypothetical protein, conserved	23.7172	23.0581	23.0771	24.7274	27.198	25.8661	20.5473	19.8882	19.9072	21.5575	24.028	22.6962	0	6.4708	2	2	2	2	3	3	13791000	8733200	8849200	27778000	153960000	61160000	1532300	970360	983250	3086400	17106000	6795600	0.0238592	-2.64636	0.0238582	-2.64635	LmjF.30.2810:mRNA-p1	3
LmjF.32.1280	RNA polymerase-like protein, putative	24.5295	24.1768	25.4692	26.3507	28.708	27.4421	21.07	20.7174	22.0098	22.8912	25.2486	23.9827	0	68.719	3	3	4	6	6	6	24216000	18965000	46452000	85575000	438510016	182340000	2201400	1724100	4222900	7779500	39864000	16577000	0.0238999	-2.77508	0.0238989	-2.7751	LmjF.32.1280:mRNA-p1	6
LmjF.29.1240	Hsp70 protein/TPR repeat, putative	27.7462	27.3187	27.3392	28.7004	30.793	29.5435	22.4983	22.0708	22.0912	23.4524	25.5452	24.2956	0	61.326	8	8	9	12	11	11	225130000	167400000	169790000	436180000	1860499968	782499968	5924500	4405200	4468100	11478000	48962000	20592000	0.0238995	-2.21094	0.0239029	-2.21095	LmjF.29.1240:mRNA-p1	12
LmjF.13.1610	Kinesin-13 5, putative	24.7329	23.5877	23.5678	25.4877	27.1218	25.905	19.4475	18.3024	18.2824	20.2023	21.8363	20.6196	0	8.62	3	2	3	5	5	3	27883000	12607000	12434000	47051000	146040000	62832000	714940	323270	318830	1206400	3744500	1611100	0.0239422	-2.20871	0.0239417	-2.20865	LmjF.13.1610:mRNA-p1;LmjF.01.0030:mRNA-p1	5
LmjF.22.1500	ATP-dependent DEAD/H RNA helicase, putative	22.5664	23.4594	22.8269	24.4332	26.5291	25.0642	16.479	17.3719	16.7394	18.3458	20.4416	18.9767	0	8.5776	1	2	1	3	4	3	6211200	11534000	7440000	22653000	96839000	35081000	91341	169620	109410	333140	1424100	515900	0.0239611	-2.39126	0.02396	-2.39127	LmjF.22.1500:mRNA-p1	4
LmjF.23.0110	GDP-mannose pyrophosphorylase	23.1926	23.2052	23.2181	24.6532	25.8379	24.2311	18.5487	18.5613	18.5743	20.0094	21.1941	19.5873	0	4.0645	1	1	1	2	2	1	9586500	9670600	9757900	26385000	59979000	19692000	383460	386830	390310	1055400	2399200	787680	0.0240429	-1.70213	0.0240438	-1.70214	LmjF.23.0110:mRNA-p1	2
LmjF.25.0200	Putative intraflagellar transport protein F6	22.1997	10	10	24.5854	27.2319	25.4057	15.9143	10	10	18.3	20.9464	19.1203	0	33.601	1	0	0	5	11	6	4817000	0	0	25173000	157620000	44451000	61756	0	0	322730	2020700	569890	0.0298068	-8.34109	0.0242583	-7.48414	LmjF.25.0200:mRNA-p1	12
LmjF.27.1750	Cytoplasmic dynein 2 heavy chain (DYNC2H1), putative	21.4538	10	10	23.3581	25.233	23.0744	13.5231	10	10	15.4274	17.3023	15.1436	0	4.6728	2	0	0	2	4	2	2872400	0	0	10752000	39437000	8832400	11772	0	0	44067	161630	36198	0.0404494	-6.73723	0.0242628	-4.78343	LmjF.27.1750:mRNA-p1	5
LmjF.27.0470	glycosomal transporter (GAT3), putative	21.8903	22.213	22.5319	24.0112	26.4262	24.3764	16.8902	17.2129	17.5318	19.0112	21.4262	19.3763	0	3.9986	1	2	2	3	3	2	3887200	4861500	6064100	16908000	90176000	21778000	121470	151920	189500	528370	2818000	680550	0.0244068	-2.72623	0.024407	-2.72625	LmjF.27.0470:mRNA-p1	3
LmjF.04.0680	ubiquitin-conjugating enzyme E2, putative	26.1607	27.0149	26.5504	27.5297	28.9831	28.3717	23.1607	24.0149	23.5504	24.5297	25.9831	25.3718	0	17.58	7	9	8	9	9	8	75018000	135610000	98283000	193760000	530630016	347329984	9377200	16951000	12285000	24221000	66328000	43417000	0.0244247	-1.7195	0.0244193	-1.71955	LmjF.04.0680:mRNA-p1	9
LmjF.23.0710	acetyl-CoA synthetase, putative	26.9943	26.8134	26.667	28.1021	30.4924	29.2291	21.9944	21.8133	21.667	23.1021	25.4924	24.2291	0	35.276	9	10	8	12	12	11	133690000	117930000	106550000	288120000	1510499968	629249984	4177900	3685300	3329800	9003900	47204000	19664000	0.0245542	-2.44963	0.0245545	-2.44963	LmjF.23.0710:mRNA-p1	12
LmjF.18.1130	Ras-related protein Rab5A, putative	25.3428	26.4789	26.6164	27.5172	27.581	27.6031	21.3428	22.4789	22.6164	23.5173	23.581	23.6032	0	36.862	5	5	5	6	4	5	42554000	93529000	102880000	192090000	200780000	203880000	2659600	5845600	6429900	12006000	12548000	12743000	0.0245801	-1.4211	0.0245796	-1.42111	LmjF.18.1130:mRNA-p1	6
LmjF.22.1610	hypothetical protein, conserved	23.394	22.7019	23.0454	24.4385	26.4221	24.916	18.146	17.4539	17.7975	19.1906	21.1741	19.6681	0	7.683	2	1	2	3	3	3	11023000	6822500	8657100	22737000	89917000	31656000	290070	179540	227820	598340	2366200	833060	0.0246843	-2.21176	0.0246828	-2.21176	LmjF.22.1610:mRNA-p1	3
LmjF.20.1280	small myristoylated protein 4, putative	27.9562	27.8401	27.9146	28.9873	29.9124	28.6914	25.1488	25.0327	25.1073	26.1799	27.1051	25.884	0	141.05	4	3	3	3	3	4	260410000	240270000	253010000	532150016	1010499968	433480000	37201000	34324000	36144000	76022000	144360000	61926000	0.0248495	-1.29339	0.024849	-1.29342	LmjF.20.1280:mRNA-p1	4
LmjF.31.2610	RNA polymerase ii largest subunit	26.0217	25.1424	24.9999	26.7833	28.4231	27.1496	19.5954	18.7161	18.5737	20.357	21.9968	20.7233	0	57.759	11	7	8	17	15	12	68127000	37035000	33553000	115500000	359920000	148880000	792170	430630	390150	1343000	4185100	1731200	0.0250403	-2.06398	0.02504	-2.064	LmjF.31.2610:mRNA-p1	18
LmjF.28.1780	DNA topoisomerase III, putative	22.9352	23.3915	22.3866	24.0551	25.9105	25.1419	17.3204	17.7769	16.7719	18.4403	20.2958	19.5272	0	5.7841	2	3	2	3	3	3	8019900	11004000	5483300	17430000	63073000	37022000	163670	224580	111900	355710	1287200	755560	0.0252425	-2.13139	0.0252449	-2.13139	LmjF.28.1780:mRNA-p1	3
LmjF.35.4630	chaperone protein DnaJ, putative	23.2087	23.121	22.7524	23.8681	25.0093	24.1101	18.8164	18.7286	18.3601	19.4758	20.6169	19.7178	0	11.937	1	1	1	3	2	2	9694600	9122200	7065900	15311000	33771000	18108000	461650	434390	336470	729120	1608100	862270	0.0253904	-1.30178	0.0253869	-1.30177	LmjF.35.4630:mRNA-p1	3
LmjF.02.0670	mitochondrial carrier protein, putative	26.8985	26.2511	26.3654	27.6883	29.8147	28.7476	22.5765	21.9291	22.0435	23.3663	25.4928	24.4256	0	14.47	7	6	6	9	9	8	125100000	79867000	86455000	216270000	944339968	450689984	6254800	3993300	4322700	10813000	47217000	22534000	0.0253894	-2.24517	0.0253915	-2.24516	LmjF.02.0670:mRNA-p1	9
LmjF.33.0570	hypothetical protein, conserved	22.3033	23.847	25.0436	26.2798	27.9701	26.7262	17.8439	19.3876	20.5842	21.8204	23.5106	22.2668	0	13.036	1	1	1	2	2	2	5175800	15089000	34584000	81473000	262930000	111020000	235260	685880	1572000	3703300	11951000	5046200	0.0256669	-3.26074	0.025668	-3.2607	LmjF.33.0570:mRNA-p1	2
LmjF.22.0230	amino acid permease, putative	23.3799	23.7925	21.2049	25.3454	27.5347	26.1608	19.2924	19.7051	17.1174	21.2579	23.4473	22.0734	0.0026613	1.7892	1	1	1	2	1	2	10916000	14530000	2417100	42631000	194440000	75024000	642090	854720	142180	2507700	11438000	4413200	0.0257018	-3.55456	0.025702	-3.5546	LmjF.22.0230:mRNA-p1	2
LmjF.36.4930	translation initiation factor 2 subunit, putative	23.2198	23.1686	23.3016	24.2392	26.2448	25.2359	18.7604	18.7092	18.8422	19.7798	21.7854	20.7764	0	5.7018	1	1	1	4	4	3	9769200	9428600	10339000	19803000	79519000	39514000	444050	428570	469950	900150	3614500	1796100	0.0257263	-2.00995	0.0257245	-2.00997	LmjF.36.4930:mRNA-p1	4
LmjF.28.0890	ribonucleoside-diphosphate reductase large chain, putative	21.6434	23.3692	23.3561	25.4562	26.8566	24.7619	16.1516	17.8774	17.8643	19.9644	21.3648	19.2701	0	13.766	1	1	1	3	4	2	3275800	10835000	10737000	46033000	121520000	28450000	72796	240780	238610	1023000	2700500	632220	0.0260764	-2.902	0.0260774	-2.90201	LmjF.28.0890:mRNA-p1	4
LmjF.35.2080	calcium motive p-type ATPase, putative	22.7034	20.1967	24.082	26.0129	28.2951	26.4572	17.1799	14.6731	18.5584	20.4894	22.7716	20.9336	0	26.595	1	1	3	7	10	9	6829900	1201700	17758000	67713000	329369984	92131000	148480	26124	386030	1472000	7160300	2002800	0.0262369	-4.5944	0.026237	-4.59439	LmjF.35.2080:mRNA-p1	10
LmjF.27.2600	hypothetical protein, conserved	23.9744	23.2697	23.5144	24.4901	26.1462	25.5512	19.0202	18.3155	18.5602	19.536	21.192	20.597	0	4.9401	2	2	3	6	5	3	16482000	10113000	11982000	23565000	74267000	49167000	531690	326230	386510	760170	2395700	1586000	0.026368	-1.80969	0.026368	-1.80968	LmjF.27.2600:mRNA-p1;LmjF.02.0680:mRNA-p1	6
LmjF.35.0150	hypothetical protein, conserved	20.1678	10	10	24.0924	25.6438	22.1922	16.4674	10	10	20.3919	21.9433	18.4918	0	7.3107	1	0	0	3	3	1	1177900	0	0	17887000	52425000	4792100	90609	0	0	1375900	4032700	368620	0.0218979	-7.25353	0.0268292	-8.11989	LmjF.35.0150:mRNA-p1	3
LmjF.13.1660	chaperonin TCP20, putative	28.9582	28.8147	28.6992	29.8611	31.7343	30.5165	24.2033	24.0598	23.9443	25.1062	26.9795	25.7617	0	323.31	10	14	12	18	19	18	521540000	472150016	435820000	975219968	3572600064	1536000000	19316000	17487000	16142000	36119000	132320000	56890000	0.0274251	-1.87999	0.0274255	-1.88	LmjF.13.1660:mRNA-p1	19
LmjF.10.1080	Eukaryotic translation initiation factor 4 gamma 5	25.2233	22.7952	23.5499	26.1345	27.9862	26.655	19.9379	17.5098	18.2645	20.8491	22.7008	21.3695	0	19.369	4	2	3	8	10	6	39170000	7278500	12281000	73668000	265880000	105670000	1004400	186630	314900	1888900	6817500	2709400	0.0274803	-3.06912	0.0274834	-3.06907	LmjF.10.1080:mRNA-p1	10
LmjF.27.1560;LmjF.27.1590	diacylglycerol acyltransferase, putative	21.225	10	10	23.1568	26.0327	24.0153	15.4701	10	10	17.4019	20.2779	18.2604	0	11.514	1	0	0	3	4	3	2451100	0	0	9351600	68649000	16956000	45390	0	0	173180	1271300	314000	0.0309037	-7.3266	0.0275288	-6.82337	LmjF.27.1560:mRNA-p1;LmjF.27.1590:mRNA-p1	4
LmjF.11.0100	seryl-tRNA synthetase	27.1961	27.8094	26.9927	28.5981	30.5389	29.1992	22.1962	22.8094	21.9927	23.5981	25.5389	24.1992	0	69.158	9	9	9	13	14	12	153760000	235220000	133540000	406340000	1560000000	616369984	4805200	7350600	4173000	12698000	48751000	19261000	0.0276311	-2.11267	0.0276338	-2.11265	LmjF.11.0100:mRNA-p1	15
LmjF.20.1350	coatomer beta subunit, putative	26.2014	25.4935	25.5654	27.1134	29.4846	28.03	20.7096	20.0017	20.0737	21.6215	23.9927	22.5381	0	57.201	9	6	6	13	16	14	77164000	47241000	49655000	145190000	751190016	274070016	1714800	1049800	1103500	3226500	16693000	6090400	0.0277262	-2.45585	0.0277266	-2.45581	LmjF.20.1350:mRNA-p1	16
LmjF.34.3880	dynein heavy chain, putative	21.3924	10	10	23.5374	26.2916	22.9855	13.4094	10	10	15.5544	18.3086	15.0025	0	9.9202	1	0	0	3	7	2	2752600	0	0	12175000	82138000	8305000	10880	0	0	48121	324660	32826	0.0391116	-7.14072	0.0280416	-5.15204	LmjF.34.3880:mRNA-p1	7
LmjF.13.1100.2;LmjF.13.1100.1	leucyl-tRNA synthetase, putative	27.4751	27.4744	27.362	28.7159	31.2303	29.7413	21.6937	21.693	21.5806	22.9346	25.4489	23.96	0	103.81	13	15	14	17	18	17	186560000	186470000	172500000	440920000	2519099904	897480000	3391900	3390300	3136300	8016700	45801000	16318000	0.0282009	-2.45868	0.028199	-2.45871	LmjF.13.1100.2:mRNA-p1;LmjF.13.1100.1:mRNA-p1	19
LmjF.36.6100	CCR4-NOT transcription complex subunit 10, putative	22.4643	10	10	25.1334	28.0328	26.0587	17.6569	10	10	20.326	23.2254	21.2514	0	22.368	1	0	0	4	6	5	5786500	0	0	36805000	274609984	69896000	206660	0	0	1314400	9807500	2496300	0.0275161	-8.92022	0.0282615	-9.04863	LmjF.36.6100:mRNA-p1	6
LmjF.33.1300	ABC transporter, putative	10	10	19.8603	21.0057	25.53	24.8331	10	10	14.731	15.8764	20.4007	19.7038	0	3.6802	0	0	1	1	2	2	0	0	951790	2105400	48449000	29889000	0	0	27194	60155	1384300	853960	0.0287875	-7.16949	0.0285109	-7.08331	LmjF.33.1300:mRNA-p1	2
LmjF.26.2270	hypothetical protein, conserved	24.9462	24.2868	24.1997	25.8526	26.2466	25.2031	21.4868	20.8274	20.7403	22.3932	22.7871	21.7436	0	46.223	2	1	1	4	4	4	32327000	20467000	19268000	60592000	79617000	38626000	2938800	1860700	1751700	5508400	7237900	3511400	0.0285244	-1.28984	0.0285255	-1.28981	LmjF.26.2270:mRNA-p1	4
LmjF.20.0260	Midasin, putative	23.1452	20.0954	21.5096	24.0952	26.6153	25.5409	15.2935	12.2437	13.6579	16.2435	18.7635	17.6891	0	10.47	2	1	2	5	8	8	9277000	1120300	2985700	17922000	102800000	48818000	40160	4849.8	12925	77584	445030	211330	0.0285648	-3.8337	0.0285649	-3.8337	LmjF.20.0260:mRNA-p1	10
LmjF.14.0670	fatty acid elongase, putative	25.0743	24.6592	25.6131	26.4364	29.1803	28.3476	21.7524	21.3372	22.2911	23.1144	25.8583	25.0257	0	48.262	2	2	2	3	4	3	35328000	26494000	51321000	90811000	608320000	341569984	3532800	2649400	5132100	9081100	60832000	34157000	0.0286111	-2.87257	0.0286111	-2.87257	LmjF.14.0670:mRNA-p1	4
LmjF.35.4880	TPR repeat, putative	20.2749	20.1804	20.6541	22.6164	26.6169	23.8307	16.105	16.0104	16.4842	18.4465	22.447	19.6608	0	4.658	1	1	1	1	3	2	1268700	1188200	1650100	6430200	102920000	14920000	70483	66012	91670	357230	5717800	828900	0.0288298	-3.98491	0.0288297	-3.98492	LmjF.35.4880:mRNA-p1	3
LmjF.31.2350	Symplekin tight junction protein C terminal, putative	23.6563	24.5807	20.2278	26.8125	28.8329	27.3882	17.6563	18.5807	14.2278	20.8124	22.8329	21.3882	0	71.66	3	4	1	13	13	11	13221000	25092000	1227900	117860000	478140000	175660000	206570	392070	19186	1841500	7470900	2744700	0.0288426	-4.85625	0.0288429	-4.85624	LmjF.31.2350:mRNA-p1	13
LmjF.34.0850	serine/threonine-protein phosphatase PP1, putative	20.7331	10	10	23.3351	25.7544	23.2839	16.4852	10	10	19.0872	21.5065	19.036	0	4.912	1	0	0	3	4	3	1743000	0	0	10582000	56605000	10213000	91738	0	0	556950	2979200	537540	0.0255378	-7.21343	0.0288544	-7.71482	LmjF.34.0850:mRNA-p1	4
LmjF.27.2330	GTP binding protein, putative	25.7787	24.8925	25.6456	26.4382	28.0745	27.2669	21.3863	20.5001	21.2533	22.0459	23.6822	22.8745	0	28.628	3	3	4	6	6	6	57564000	31144000	52493000	90929000	282660000	161490000	2741100	1483000	2499700	4330000	13460000	7689800	0.02914	-1.82095	0.0291399	-1.82096	LmjF.27.2330:mRNA-p1	6
LmjF.30.0630	histidyl-tRNA synthetase, putative	24.7209	24.714	24.1447	25.9352	27.7804	26.0711	20.077	20.0701	19.5008	21.2914	23.1366	21.4273	0	8.7819	1	1	1	1	2	1	27653000	27520000	18547000	64163000	230540000	70501000	1106100	1100800	741860	2566500	9221700	2820000	0.0294437	-2.06908	0.0294449	-2.06909	LmjF.30.0630:mRNA-p1	2
LmjF.35.1850	COP-coated vesicle membrane protein gp25L precursor, putative	24.5255	24.0765	22.1781	26.0068	27.4451	25.9567	21.0661	20.6171	18.7186	22.5473	23.9856	22.4973	0	13.798	2	2	1	4	4	3	24149000	17691000	4745300	67425000	182720000	65125000	2195400	1608300	431390	6129500	16611000	5920400	0.029693	-2.87617	0.0296949	-2.87615	LmjF.35.1850:mRNA-p1	4
LmjF.35.5330	isopentenyl-diphosphate delta-isomerase (type II), putative	26.548	25.6646	25.2593	27.0547	28.6701	27.7234	22.226	21.3427	20.9374	22.7327	24.3481	23.4015	0	32.089	7	5	3	7	8	8	98115000	53189000	40162000	139400000	427120000	221600000	4905700	2659500	2008100	6969900	21356000	11080000	0.029926	-1.99206	0.0299266	-1.99205	LmjF.35.5330:mRNA-p1	9
LmjF.33.2040	Nucleoporin NUP89	24.6086	23.5083	23.2717	25.2994	27.7	26.3613	19.2867	18.1864	17.9498	19.9774	22.3781	21.0393	0	18.704	3	2	2	6	7	4	25582000	11932000	10127000	41293000	218030000	86205000	639550	298290	253170	1032300	5450900	2155100	0.0301902	-2.65732	0.0301923	-2.65734	LmjF.33.2040:mRNA-p1	7
LmjF.11.1170	eukaryotic release factor 3, putative	26.1997	24.6051	25.3006	26.8715	29.2247	28.0821	20.8074	19.2127	19.9083	21.4792	23.8324	22.6898	0	38.117	8	5	5	12	16	13	77073000	25519000	41328000	122780000	627369984	284150016	1835100	607590	984000	2923400	14937000	6765600	0.0306114	-2.69097	0.03061	-2.69098	LmjF.11.1170:mRNA-p1	16
LmjF.22.0380	Nucleoporin NUP132	24.598	23.106	23.1364	25.0044	27.0214	26.4333	18.7652	17.2731	17.3035	19.1715	21.1885	20.6004	0	13.809	4	2	2	5	5	5	25395000	9028400	9220200	33656000	136220000	90619000	445530	158390	161760	590460	2389800	1589800	0.0306283	-2.53953	0.0306283	-2.53952	LmjF.22.0380:mRNA-p1	5
LmjF.20.0810	vesicular-fusion protein nsf, putative	23.1435	23.9284	22.0212	24.5509	26.5201	25.8911	17.7173	18.5022	16.595	19.1246	21.0938	20.4648	0	23.901	1	2	1	4	8	5	9266000	15965000	4256500	24578000	96237000	62231000	215490	371290	98988	571570	2238100	1447200	0.0307938	-2.62297	0.030797	-2.62294	LmjF.20.0810:mRNA-p1	8
LmjF.18.1220	bifunctional aminoacyl-tRNA synthetase, putative	27.9268	27.756	27.7453	28.9446	31.0593	29.5832	22.4674	22.2966	22.2859	23.4852	25.5999	24.1238	0	161.18	14	14	12	16	19	17	255160000	226670000	225000000	516640000	2237600000	804329984	5799200	5151600	5113700	11742000	50855000	18280000	0.030964	-2.05297	0.0309646	-2.05296	LmjF.18.1220:mRNA-p1	19
LmjF.36.6980	eukaryotic translation initiation factor 3 subunit c	27.4477	26.0725	26.5166	28.0344	30.5379	29.6529	22.1623	20.7871	21.2312	22.749	25.2524	24.3675	0	102.3	11	9	13	14	19	18	183050000	70568000	96004000	274920000	1558899968	844120000	4693600	1809400	2461600	7049100	39971000	21644000	0.0311066	-2.72948	0.0311073	-2.72947	LmjF.36.6980:mRNA-p1	19
LmjF.21.0610	RNA helicase, putative	24.2461	23.3033	24.0609	25.4831	27.492	25.5928	19.0761	18.1334	18.891	20.3132	22.322	20.423	0	6.4224	1	1	2	4	4	3	19897000	10351000	17501000	46901000	188760000	50607000	552690	287530	486130	1302800	5243300	1405800	0.031298	-2.31923	0.0312955	-2.31925	LmjF.21.0610:mRNA-p1	4
LmjF.22.0990	hypothetical protein, conserved	23.4313	24.0678	24.4015	25.6046	28.0118	26.0328	17.5734	18.2098	18.5435	19.7466	22.1539	20.1749	0	30.596	2	3	4	10	11	9	11312000	17584000	22161000	51022000	270649984	68654000	195040	303170	382090	879690	4666400	1183700	0.0313053	-2.58289	0.0313053	-2.58289	LmjF.22.0990:mRNA-p1	11
LmjF.27.0040	metallo- peptidase, Clan M- Family M48	23.8819	21.8171	22.2463	24.7319	27.5557	25.7598	19.2969	17.2321	17.6614	20.1469	22.9708	21.1748	0	11.008	2	1	1	4	5	4	15458000	3694800	4975200	27864000	197290000	56815000	644070	153950	207300	1161000	8220400	2367300	0.0315126	-3.36739	0.0315117	-3.3674	LmjF.27.0040:mRNA-p1	5
LmjF.33.3090	Holliday-junction resolvase-like of SPT6/SH2 domain containing protein, putative	24.3427	22.6379	25.0238	26.2257	28.9369	27.1915	18.1139	16.4091	18.795	19.9969	22.7081	20.9627	0	26.34	2	1	3	10	13	10	21276000	6526600	34112000	78472000	513880000	153270000	283680	87021	454830	1046300	6851800	2043700	0.0316376	-3.44988	0.031637	-3.44991	LmjF.33.3090:mRNA-p1	14
LmjF.30.0580	AMP-binding enzyme, putative	26.1971	25.6044	24.9944	26.8573	28.8256	27.6244	21.2902	20.6975	20.0875	21.9505	23.9187	22.7175	0	54.465	5	3	2	7	8	8	76933000	51015000	33424000	121580000	475740000	206910000	2564400	1700500	1114100	4052800	15858000	6897000	0.0316584	-2.17049	0.0316557	-2.17052	LmjF.30.0580:mRNA-p1	8
LmjF.08.0230	ABC1 family, putative	20.4096	10	10	22.6459	23.7491	22.1284	15.4553	10	10	17.6917	18.7949	17.1742	0	2.9891	1	0	0	2	2	2	1392800	0	0	6563100	14099000	4584700	44928	0	0	211710	454820	147890	0.031772	-6.03796	0.0320492	-6.0685	LmjF.08.0230:mRNA-p1	2
LmjF.17.1160	UDP-sugar pyrophosphorylase	22.4436	10	10	25.3729	26.8895	24.9566	17.5367	10	10	20.466	21.9827	20.0498	0	16.056	1	0	0	3	4	2	5704200	0	0	43452000	124320000	32561000	190140	0	0	1448400	4144200	1085400	0.0317063	-8.25848	0.0321257	-8.32059	LmjF.17.1160:mRNA-p1	4
LmjF.04.0550	TPR repeat/Tetratricopeptide repeat, putative	25.1264	24.8325	24.2436	26.0163	28.8438	27.6569	18.8785	18.5846	17.9957	19.7684	22.5959	21.409	0	21.992	5	4	4	7	12	11	36628000	29876000	19863000	67872000	481780000	211620000	481950	393110	261360	893050	6339200	2784500	0.0321793	-2.7715	0.0321798	-2.77149	LmjF.04.0550:mRNA-p1	12
LmjF.28.2420	2-oxoglutarate dehydrogenase, E2 component, dihydrolipoamide succinyltransferase, putative	28.6196	28.0075	28.1605	29.0634	30.4136	29.5188	24.3717	23.7596	23.9126	24.8155	26.1656	25.2708	0	40.419	11	10	9	14	15	12	412430016	269840000	300030016	560990016	1430200064	769180032	21707000	14202000	15791000	29526000	75273000	40483000	0.0326276	-1.40269	0.0326269	-1.40269	LmjF.28.2420:mRNA-p1	15
LmjF.27.1260	T-complex protein 1, beta subunit, putative	28.519	28.4723	28.2999	29.1527	30.5116	29.5543	23.4315	23.3848	23.2125	24.0653	25.4242	24.4669	0	224.73	14	16	15	20	19	18	384660000	372409984	330460000	596819968	1530800000	788390016	11313000	10953000	9719500	17554000	45023000	23188000	0.0327609	-1.30916	0.0327536	-1.30919	LmjF.27.1260:mRNA-p1	22
LmjF.16.1180	coatomer delta subunit-like protein	26.2811	25.7813	25.8648	27.0112	28.9943	27.7015	21.9592	21.4594	21.5428	22.6893	24.6724	23.3797	0	19.792	4	5	5	7	8	8	81547000	57669000	61104000	135260000	534769984	218270000	4077300	2883500	3055200	6763100	26739000	10914000	0.0327961	-1.92662	0.0327937	-1.92665	LmjF.16.1180:mRNA-p1	9
LmjF.11.0210	acidocalcisomal pyrophosphatase	24.5444	22.6009	24.562	25.7796	27.6381	26.4387	20.085	18.1414	20.1025	21.3202	23.1787	21.9793	0	28.067	3	1	3	5	6	4	24468000	6361200	24769000	57603000	208880000	90959000	1112200	289140	1125800	2618300	9494500	4134500	0.0328238	-2.71639	0.0328229	-2.71641	LmjF.11.0210:mRNA-p1	6
LmjF.14.0930	tc40 antigen-like	27.6608	27.5454	27.289	28.4673	29.5546	28.3257	22.2346	22.1191	21.8628	23.0411	24.1283	22.8994	0	44.668	7	8	7	10	9	8	212200000	195880000	163990000	371120000	788520000	336420000	4934900	4555300	3813700	8630800	18338000	7823700	0.0334416	-1.2841	0.0334417	-1.28412	LmjF.14.0930:mRNA-p1	10
LmjF.36.0250	eukaryotic translation initiation factor 3 subunit l	27.2267	26.4059	26.4351	27.9453	30.0209	28.5325	22.5263	21.7055	21.7347	23.2449	25.3204	23.8321	0	67.144	11	11	9	15	16	16	157060000	88915000	90732000	258450000	1089400064	388280000	6040700	3419800	3489700	9940300	41899000	14934000	0.033472	-2.14365	0.0334706	-2.14364	LmjF.36.0250:mRNA-p1	17
LmjF.31.0010	5-methyltetrahydropteroyltriglutamate-homocysteine S-methyltransferase	30.1409	29.9299	29.8498	30.9537	32.9242	31.6162	24.819	24.6079	24.5279	25.6317	27.6022	26.2943	0	119.71	15	15	14	16	18	17	1183900032	1022800000	967600000	2079600000	8150199808	3291699968	29597000	25570000	24190000	51989000	203750000	82292000	0.033742	-1.85781	0.0337422	-1.85779	LmjF.31.0010:mRNA-p1	18
LmjF.26.1790	hypothetical protein, conserved	24.8024	24.219	24.6236	25.7548	27.818	26.2152	17.9076	17.3242	17.7288	18.86	20.9232	19.3204	0	27.4	6	5	6	8	13	10	29260000	19527000	25849000	56619000	236620000	77906000	245880	164100	217220	475790	1988400	654670	0.0342915	-2.04767	0.0342915	-2.04765	LmjF.26.1790:mRNA-p1	14
LmjF.29.0060	tryptophanyl-tRNA synthetase, putative	24.6928	24.2809	24.3679	25.3795	27.8458	27.2627	20.1078	19.6959	19.7829	20.7945	23.2608	22.6777	0	12.831	2	2	3	2	5	5	27118000	20383000	21650000	43650000	241230000	161020000	1129900	849280	902070	1818700	10051000	6709000	0.0343003	-2.38217	0.0343012	-2.38215	LmjF.29.0060:mRNA-p1	6
LmjF.15.0770	NAK family pseudokinase, putative	10	22.1864	10	25.055	26.6932	24.2051	10	17.3284	10	20.197	21.8353	19.3471	0	40.837	0	1	0	3	3	2	0	4772900	0	34858000	108510000	19340000	0	164580	0	1202000	3741900	666910	0.03407	-7.9223	0.0347002	-8.01702	LmjF.15.0770:mRNA-p1	3
LmjF.05.0360	ATP-dependent RNA helicase, putative	21.9062	10	10	23.776	26.0452	24.7594	16.9993	10	10	18.8691	21.1383	19.8526	0.0071105	1.6153	1	0	0	2	2	2	3930200	0	0	14364000	69247000	28401000	131010	0	0	478820	2308200	946700	0.0342778	-7.55816	0.0347185	-7.62023	LmjF.05.0360:mRNA-p1	2
LmjF.18.0010	kinetoplast polyadenylation/uridylation factor 1	22.8609	22.5342	21.9282	23.19	24.3574	23.8738	17.0029	16.6763	16.0703	17.332	18.4995	18.0158	0	3.5376	1	1	1	2	2	2	7617700	6074100	3990800	9569300	21494000	15372000	131340	104730	68807	164990	370590	265030	0.0348796	-1.36594	0.034881	-1.36592	LmjF.18.0010:mRNA-p1	2
LmjF.25.0530	ABC transporter, mitochondrial, putative	24.4516	24.3433	25.4334	26.2471	28.6835	26.8813	19.4974	19.3892	20.4792	21.2929	23.7293	21.9272	0	62.611	3	3	7	8	10	9	22944000	21285000	45311000	79646000	431120000	123620000	740140	686630	1461700	2569200	13907000	3987800	0.0352266	-2.52788	0.0352284	-2.52784	LmjF.25.0530:mRNA-p1	10
LmjF.30.0800	rac serine-threonine kinase, putative	24.5543	23.9577	23.8449	24.9142	26.5115	25.7241	20.0308	19.4341	19.3214	20.3907	21.988	21.2005	0	15.699	2	2	2	3	3	2	24637000	16292000	15067000	31618000	95669000	55426000	1071200	708350	655100	1374700	4159500	2409800	0.0352936	-1.59766	0.0352953	-1.59763	LmjF.30.0800:mRNA-p1	3
LmjF.32.3270	chaperonin alpha subunit, putative	28.5041	28.3766	27.7836	29.0711	30.5595	29.599	23.4598	23.3322	22.7392	24.0267	25.515	24.5546	0	237.3	18	19	17	19	19	18	380710016	348510016	231040000	564009984	1582400000	813169984	11537000	10561000	7001200	17091000	47950000	24641000	0.0357933	-1.52176	0.0357963	-1.52171	LmjF.32.3270:mRNA-p1	20
LmjF.28.2330	Cactus-binding C-terminus of cactin protein, putative	10	21.2274	10	22.7712	26.413	23.7341	10	15.9794	10	17.5233	21.165	18.4862	0	4.846	0	1	0	2	4	2	0	2455100	0	7158500	89351000	13953000	0	64609	0	188380	2351300	367190	0.0367821	-7.23031	0.0358611	-7.06501	LmjF.28.2330:mRNA-p1	4
LmjF.05.0750	Flavodoxin/Radical SAM superfamily/Wyosine base formation, putative	24.6881	21.9125	21.9254	25.2225	27.7716	26.5463	19.4402	16.6646	16.6774	19.9746	22.5237	21.2984	0	11.832	4	1	1	4	5	5	27031000	3947400	3982900	39151000	229130000	98002000	711340	103880	104810	1030300	6029900	2579000	0.0358762	-3.67149	0.0358759	-3.67152	LmjF.05.0750:mRNA-p1	5
LmjF.34.1330	BCS1 N terminal/ATPase family associated with various cellular activities (AAA), putative	10	19.7695	10	21.5514	24.7583	21.4894	10	15.0146	10	16.7965	20.0035	16.7345	0	3.225	0	1	0	1	2	1	0	893740	0	3073300	28379000	2944100	0	33102	0	113830	1051100	109040	0.035273	-6.00986	0.0361347	-6.17329	LmjF.34.1330:mRNA-p1	2
LmjF.31.1220	Pyrophosphate-energized vacuolar membrane proton pump 1, putative	29.332	29.4405	29.7945	30.6577	33.2386	31.7368	24.747	24.8555	25.2095	26.0728	28.6537	27.1518	0	271.48	18	18	20	21	23	23	675790016	728569984	931180032	1693900032	10135000064	3578599936	28158000	30357000	38799000	70581000	422310016	149110000	0.0364357	-2.35537	0.0364348	-2.35541	LmjF.31.1220:mRNA-p1	23
LmjF.28.0690	serine/threonine protein phosphatase catalytic subunit, putative	26.1937	26.6623	26.5987	27.4899	28.9418	27.5831	22.2868	22.7555	22.6919	23.583	25.0349	23.6762	0	83.199	6	9	9	12	11	12	76752000	106210000	101630000	188490000	515640000	201060000	5116800	7080700	6775600	12566000	34376000	13404000	0.0365121	-1.51999	0.0365142	-1.51996	LmjF.28.0690:mRNA-p1	13
LmjF.32.1440	hypothetical protein, conserved	25.1929	24.6454	24.726	25.7802	27.0962	25.8945	22.1929	21.6454	21.7261	22.7802	24.0961	22.8945	0	6.176	2	2	2	2	2	2	38356000	26243000	27751000	57627000	143470000	62375000	4794500	3280400	3468900	7203400	17933000	7796900	0.0366744	-1.40215	0.0366711	-1.40213	LmjF.32.1440:mRNA-p1	2
LmjF.08.1170	MRB1 complex subunit MRB3010	10	10	20.5664	22.8949	25.1229	21.8793	10	10	15.7084	18.0369	20.2649	17.0214	0	4.6904	0	0	2	2	2	1	0	0	1552800	7799000	36538000	3857800	0	0	53544	268930	1259900	133030	0.0367248	-6.44355	0.0373239	-6.53823	LmjF.08.1170:mRNA-p1	3
LmjF.25.0980	dynein heavy chain, putative	23.8517	24.0956	22.9214	25.3634	28.1744	25.8971	15.8916	16.1357	14.9614	17.4034	20.2144	17.937	0	39.766	5	6	3	11	20	10	15138000	17927000	7943700	43166000	302920000	62487000	60794	71998	31902	173360	1216600	250950	0.0376699	-2.85538	0.0376713	-2.8554	LmjF.25.0980:mRNA-p1	20
LmjF.27.0300	methylmalonyl-coenzyme a mutase, putative	26.1872	25.7411	25.5969	26.6775	28.3122	27.2235	21.0997	20.6536	20.5094	21.59	23.2248	22.136	0	47.797	6	5	6	7	8	6	76406000	56084000	50749000	107330000	333289984	156710000	2247200	1649500	1492600	3156700	9802800	4609000	0.038014	-1.56269	0.038017	-1.56269	LmjF.27.0300:mRNA-p1	8
LmjF.18.1170	hypothetical protein, conserved	23.0633	23.9326	21.8929	25.435	24.9688	24.4668	19.2559	20.1253	18.0856	21.6276	21.1615	20.6594	0	11.217	2	3	1	3	2	2	8764800	16011000	3894200	45363000	32837000	23186000	626060	1143700	278160	3240200	2345500	1656100	0.038025	-1.99395	0.0380306	-1.9939	LmjF.18.1170:mRNA-p1	3
LmjF.26.2360	SLY1 protein, putative	23.2891	23.129	22.4601	23.8358	25.5297	24.5659	18.1193	17.9591	17.2901	18.6658	20.3598	19.3959	0	2.8611	2	2	1	2	2	2	10250000	9173100	5769700	14972000	48440000	24835000	284740	254810	160270	415880	1345600	689860	0.0380491	-1.68439	0.0380572	-1.68436	LmjF.26.2360:mRNA-p1	2
LmjF.36.3840	glycyl tRNA synthetase, putative	22.3455	22.7976	21.3347	23.1739	24.1009	23.9524	17.2581	17.7101	16.2472	18.0864	19.0134	18.865	0	4.3097	1	1	1	2	3	1	5329400	7290500	2644700	9463100	17992000	16233000	156750	214430	77784	278330	529180	477440	0.0380775	-1.58312	0.0380799	-1.58312	LmjF.36.3840:mRNA-p1	3
LmjF.15.1190	cyclic nucleotide-binding domain containing protein, putative	10	22.1145	20.5075	24.7194	26.5305	24.8836	10	16.1145	14.5074	18.7194	20.5305	18.8836	0	10.804	0	1	1	6	7	5	0	4540700	1490600	27624000	96933000	30953000	0	70948	23290	431620	1514600	483640	0.0505136	-6.17051	0.0383519	-5.83719	LmjF.15.1190:mRNA-p1	7
LmjF.21.0820	Temperature dependent protein affecting M2 dsRNA replication, putative	26.4021	25.6119	26.2993	27.1105	29.5914	28.5396	21.3146	20.5244	21.2118	22.023	24.504	23.4521	0	123.04	9	6	8	11	19	14	88677000	51280000	82578000	144900000	808929984	390180000	2608100	1508200	2428800	4261800	23792000	11476000	0.0385299	-2.30943	0.0385288	-2.30945	LmjF.21.0820:mRNA-p1	19
LmjF.01.0480	beta eliminating lyase,putative	10	21.8007	10	23.6671	25.0105	24.6118	10	17.4083	10	19.2747	20.6182	20.2195	0	10.301	0	1	0	2	3	2	0	3653000	0	13320000	33800000	25639000	0	173950	0	634270	1609500	1220900	0.035798	-7.16293	0.0389496	-7.56804	LmjF.01.0480:mRNA-p1	3
LmjF.13.1360	hypothetical protein, conserved	27.2109	26.6418	26.5098	27.8764	29.999	28.5154	21.6563	21.0873	20.9552	22.3218	24.4444	22.9608	0	32.623	5	5	5	7	7	6	155340000	104710000	95553000	246390000	1073000000	383700000	3305200	2228000	2033000	5242300	22829000	8163800	0.0390078	-2.00943	0.0390094	-2.00938	LmjF.13.1360:mRNA-p1	7
LmjF.30.2750	hypothetical protein, conserved	25.5181	24.0252	24.4348	25.902	27.3661	26.3213	21.8176	20.3248	20.7343	22.2016	23.6657	22.6209	0	10.531	3	2	2	4	4	4	48051000	17073000	22678000	62703000	172990000	83852000	3696200	1313300	1744400	4823300	13307000	6450100	0.0398018	-1.87047	0.0398014	-1.8705	LmjF.30.2750:mRNA-p1	4
LmjF.35.4430;LmjF.35.4420	mitochondrial phosphate transporter, putative	28.3398	28.1167	27.9543	29.0445	31.2162	29.9057	24.1699	23.9468	23.7844	24.8745	27.0464	25.7357	0	64.52	12	9	10	12	13	13	339729984	291060000	260060000	553680000	2494700032	1005800000	18874000	16170000	14448000	30760000	138600000	55877000	0.0402549	-1.91852	0.0402581	-1.91853	LmjF.35.4430:mRNA-p1;LmjF.35.4420:mRNA-p1	13
LmjF.32.2340	cytochrome-b5 reductase, putative	19.2295	10	10	22.8088	24.3776	19.8172	15.4222	10	10	19.0014	20.5703	16.0098	0	2.8926	1	0	0	2	2	1	614710	0	0	7347300	21797000	923780	43908	0	0	524810	1556900	65984	0.0380831	-5.92468	0.040399	-6.71977	LmjF.32.2340:mRNA-p1	2
LmjF.22.0830;LmjF.22.0710	hypothetical protein, conserved	23.3815	22.1791	21.2538	23.821	25.8887	24.7933	19.3815	18.1791	17.2538	19.8211	21.8887	20.7934	0	5.8726	1	1	1	2	2	2	10928000	4748700	2500500	14820000	62126000	29076000	682970	296790	156280	926280	3882900	1817300	0.0404504	-2.56288	0.0404448	-2.56295	LmjF.22.0830:mRNA-p1;LmjF.22.0710:mRNA-p1	3
LmjF.33.1540.1;LmjF.33.1540.2	elongation factor 1-gamma, putative	10	10	21.5803	23.8789	25.454	23.9688	10	10	18.4103	20.7089	22.2841	20.7988	0	10.064	0	0	1	1	2	1	0	0	3135500	15426000	45965000	16418000	0	0	348390	1714000	5107200	1824200	0.0324346	-7.24047	0.041184	-8.46051	LmjF.33.1540.1:mRNA-p1;LmjF.33.1540.2:mRNA-p1	2
LmjF.17.1250	RNA cytidine acetyltransferase	24.2572	24.0267	24.4656	25.4381	27.058	25.3361	18.5568	18.3262	18.7652	19.7376	21.3576	19.6356	0	19.356	3	3	3	6	7	6	20051000	17090000	23168000	45460000	139720000	42357000	385600	328650	445540	874220	2687000	814550	0.0414656	-1.69423	0.0414699	-1.69424	LmjF.17.1250:mRNA-p1	8
LmjF.07.0280	ubiquitin-protein ligase-like, putative	10	24.1755	10	25.0157	28.0161	26.9347	10	16.0722	10	16.9124	19.9128	18.8314	0	36.002	0	3	0	6	7	7	0	18948000	0	33921000	271449984	128280000	0	68900	0	123350	987080	466460	0.0539893	-8.59699	0.0415865	-6.52813	LmjF.07.0280:mRNA-p1	8
LmjF.35.1480	arginase	28.2223	27.7833	27.8519	28.7105	30.3445	29.241	24.3154	23.8764	23.945	24.8036	26.4376	25.3341	0	71.655	6	6	6	6	6	7	313150016	231000000	242250000	439260000	1363299968	634480000	20877000	15400000	16150000	29284000	90889000	42299000	0.0416437	-1.47948	0.0416462	-1.47949	LmjF.35.1480:mRNA-p1	7
LmjF.30.3390	CAS/CSE/importin domain protein, putative	26.4387	25.2955	25.2419	27.0621	29.4031	27.6389	20.8239	19.6808	19.6272	21.4473	23.7885	22.0242	0	33.133	8	5	6	11	12	8	90956000	41182000	39680000	140120000	709939968	209000000	1856200	840450	809800	2859500	14489000	4265300	0.0419196	-2.37602	0.0419216	-2.37602	LmjF.30.3390:mRNA-p1	12
LmjF.32.1100	exportin 1, putative	21.9351	10	10	23.2995	25.9417	23.9101	16.3805	10	10	17.745	20.3871	18.3555	0	11.22	2	0	0	2	3	2	4009700	0	0	10324000	64453000	15764000	85313	0	0	219670	1371300	335390	0.0444928	-7.0721	0.041961	-6.70236	LmjF.32.1100:mRNA-p1	3
LmjF.33.1680	thiamine biosynthesis-like protein	24.9093	25.0896	25.3287	25.6698	26.9211	26.1397	19.517	19.6973	19.9365	20.2774	21.5287	20.7474	0	10.884	3	4	4	5	6	4	31510000	35705000	42141000	53379000	127070000	73933000	750250	850130	1003400	1270900	3025400	1760300	0.042002	-1.13429	0.042009	-1.13423	LmjF.33.1680:mRNA-p1	6
LmjF.13.1650	dynein heavy chain, putative	24.9663	23.4537	24.7733	25.9288	28.2455	26.4808	16.9662	15.4537	16.7733	17.9288	20.2455	18.4808	0	37.965	3	2	6	10	18	7	32779000	11489000	28676000	63877000	318240000	93649000	128040	44878	112010	249520	1243100	365820	0.0422434	-2.48724	0.0422394	-2.48729	LmjF.13.1650:mRNA-p1	18
LmjF.28.0720	Sas10/Utp3/C1D family/Sas10 C-terminal domain containing protein, putative	23.3526	24.0014	23.0279	25.0072	26.6525	24.6778	18.7088	19.3576	18.384	20.3634	22.0087	20.034	0	6.1315	1	2	1	3	3	3	10711000	16794000	8552200	33723000	105490000	26839000	428450	671780	342090	1348900	4219700	1073600	0.042253	-1.98523	0.0422546	-1.98522	LmjF.28.0720:mRNA-p1	3
LmjF.28.0930	Mitochondrial import receptor subunit ATOM46, putative	26.8369	26.3559	26.5235	27.5201	29.6659	28.1967	22.4446	21.9636	22.1312	23.1277	25.2736	23.8044	0	60.954	4	4	4	5	7	6	119870000	85883000	96466000	192470000	851800000	307649984	5708200	4089700	4593600	9165300	40562000	14650000	0.0436413	-1.88881	0.0436417	-1.8888	LmjF.28.0930:mRNA-p1	7
LmjF.29.2570	Serine/threonine-protein kinase NEK7, putative	27.3487	27.1871	27.0052	27.8891	29.6296	28.5227	22.7049	22.5432	22.3614	23.2453	24.9858	23.8789	0	23.984	7	8	6	8	9	7	170920000	152800000	134700000	248580000	830620032	385649984	6836600	6111800	5388100	9943200	33225000	15426000	0.0443372	-1.50016	0.0443348	-1.50018	LmjF.29.2570:mRNA-p1	9
LmjF.35.0330	3-keto-dihydrosphingosine reductase	25.5877	23.8267	24	25.9858	28.8331	27.2388	21.3398	19.5788	19.7521	21.7379	24.5851	22.9908	0	13.759	3	2	2	4	5	4	50429000	14878000	16777000	66451000	478209984	158380000	2654100	783060	883000	3497400	25169000	8335600	0.0444978	-2.88109	0.0444977	-2.88108	LmjF.35.0330:mRNA-p1	5
LmjF.25.1280	Cullin family/Cullin protein neddylation domain containing protein, putative	22.4144	10	10	24.1161	25.8014	23.994	16.7706	10	10	18.4722	20.1576	18.3501	0	3.0275	1	0	0	2	2	1	5590100	0	0	18183000	58478000	16707000	111800	0	0	363660	1169600	334140	0.0477387	-7.16566	0.0445651	-6.73645	LmjF.25.1280:mRNA-p1	2
LmjF.31.0540	glycosomal transporter (GAT1), putative	22.767	22.8972	20.2357	24.2285	27.6054	25.4181	17.3747	17.5049	14.8435	18.8361	22.2131	20.0258	0	13.5	2	2	1	3	6	4	7137500	7811900	1234700	19656000	204200000	44834000	169940	186000	29399	468000	4861900	1067500	0.0450922	-3.784	0.0450913	-3.78398	LmjF.31.0540:mRNA-p1	6
LmjF.36.3280	Enoyl-CoA hydratase/isomerase family/2-enoyl-CoA Hydratase C-terminal region, putative	25.0179	23.7545	24.4736	25.434	28.0354	27.0403	18.9519	17.6884	18.4075	19.3679	21.9693	20.9741	0	13.479	5	2	4	7	8	7	33974000	14152000	23296000	45330000	275110016	138020000	507080	211220	347710	676570	4106100	2059900	0.0451451	-2.42123	0.0451469	-2.4212	LmjF.36.3280:mRNA-p1	8
LmjF.33.2390	heat shock protein, putative	29.1349	28.6135	28.729	29.7951	32.056	30.5231	23.7425	23.2212	23.3367	24.4028	26.6637	25.1308	0	148.97	24	22	23	28	28	26	589480000	410700000	444929984	931600000	4464999936	1543000064	14035000	9778600	10594000	22181000	106310000	36738000	0.045453	-1.96562	0.0454534	-1.96561	LmjF.33.2390:mRNA-p1	28
LmjF.31.0340;LmjF.31.0330;LmjF.27.0670;LmjF.31.0350	amino acid transporter aATP11, putative	22.9403	22.222	23.9584	24.5226	28.6656	27.2152	19.3553	18.637	20.3734	20.9377	25.0806	23.6302	0	3.8219	1	1	1	1	2	2	8048500	4892100	16300000	24102000	425790016	155810000	670710	407670	1358300	2008500	35483000	12984000	0.0458404	-3.76092	0.0458399	-3.76093	LmjF.31.0340:mRNA-p1;LmjF.31.0330:mRNA-p1;LmjF.27.0670:mRNA-p1;LmjF.31.0350:mRNA-p1	2
LmjF.30.3190	3-hydroxy-3-methylglutaryl-CoA reductase	23.139	10	10	24.8596	27.0986	25.7139	18.891	10	10	20.6116	22.8506	21.4659	0	9.3238	2	0	0	3	4	3	9236800	0	0	30442000	143710000	55036000	486150	0	0	1602200	7563500	2896600	0.0427825	-8.17769	0.0459294	-8.67904	LmjF.30.3190:mRNA-p1	4
LmjF.13.0110	SURF1 family, putative	10	10	23.1937	25.0835	27.1721	25.6729	10	10	19.1063	20.996	23.0846	21.5855	0	38.335	0	0	1	2	2	2	0	0	9594000	35553000	151220000	53496000	0	0	564360	2091400	8895000	3146800	0.0422433	-8.24492	0.0460529	-8.85327	LmjF.13.0110:mRNA-p1	2
LmjF.27.0310	TATA-binding protein interacting (TIP20), putative	20.1234	10	19.9096	21.7595	24.5551	23.4298	14.3161	10	14.1022	15.9521	18.7478	17.6224	0	5.6655	1	0	1	1	3	2	1142200	0	984890	3550300	24651000	11300000	20397	0	17587	63398	440190	201780	0.0577911	-4.90383	0.0460763	-4.63468	LmjF.27.0310:mRNA-p1	3
LmjF.21.0750	hypothetical protein, conserved	22.0415	21.5716	24.2966	24.7768	27.4817	25.6001	16.756	16.2862	19.0111	19.4914	22.1962	20.3147	0	27.499	1	1	3	5	6	5	4316700	3116800	20606000	28745000	187420000	50862000	110680	79918	528350	737040	4805500	1304200	0.0461053	-3.3163	0.0461034	-3.31632	LmjF.21.0750:mRNA-p1	6
LmjF.33.1690	DNA polymerase delta catalytic subunit, putative	21.4554	22.0853	23.2753	23.695	26.4374	24.83	15.5485	16.1785	17.3684	17.7881	20.5305	18.9231	0	8.0983	1	2	4	3	5	4	2875500	4449900	10152000	13580000	90878000	29824000	47925	74166	169200	226330	1514600	497060	0.047121	-2.71546	0.0471221	-2.71544	LmjF.33.1690:mRNA-p1	6
LmjF.24.0830	Mitochondrial SSU ribosomal protein, putative	25.2715	23.7253	23.5429	25.5091	28.4576	27.1912	19.812	18.2658	18.0835	20.0497	22.9982	21.7318	0	16.857	7	4	3	7	9	9	40502000	13868000	12221000	47752000	368630016	153240000	920490	315180	277760	1085300	8378000	3482700	0.0473141	-2.87276	0.047312	-2.87276	LmjF.24.0830:mRNA-p1	9
LmjF.29.0940	5-histidylcysteine sulfoxide synthase, putative	23.0891	23.8789	24.4881	24.817	27.1411	26.1664	17.6628	18.4526	19.0618	19.3908	21.7149	20.7402	0	16.679	1	2	2	3	5	4	8923100	15426000	23532000	29558000	148010000	75313000	207510	358740	547250	687410	3442200	1751500	0.0474645	-2.22282	0.047462	-2.22288	LmjF.29.0940:mRNA-p1	5
LmjF.36.5240	glycosyl hydrolase, putative	19.6479	10	20.715	22.1707	23.8819	23.6341	13.92	10	14.987	16.4428	18.154	17.9062	0	4.408	1	0	1	2	2	1	821510	0	1721200	4721000	15459000	13019000	15500	0	32475	89076	291680	245640	0.0598217	-4.77461	0.0478547	-4.53198	LmjF.36.5240:mRNA-p1	2
LmjF.05.0820	hypothetical protein, conserved	20.9762	21.6777	10	24.1605	27.4359	25.5042	15.8888	16.5903	10	19.0731	22.3485	20.4168	0	31.049	1	1	0	2	3	2	2062900	3354700	0	18752000	181570000	47592000	60673	98669	0	551530	5340300	1399800	0.0492393	-6.48224	0.0482725	-6.45309	LmjF.05.0820:mRNA-p1	3
LmjF.34.3740	serine palmitoyltransferase-like protein	26.0621	26.027	25.4082	27.1969	29.5825	27.3949	21.5385	21.5035	20.8847	22.6733	25.0589	22.8714	0	40.347	6	6	4	7	8	5	70061000	68379000	44528000	153840000	803950016	176480000	3046100	2973000	1936000	6688600	34954000	7673000	0.0485372	-2.22565	0.0485377	-2.22564	LmjF.34.3740:mRNA-p1	8
LmjF.29.0430	hypothetical protein, conserved	10	10	22.2906	23.2342	26.6465	24.4897	10	10	17.2906	18.2343	21.6465	19.4897	0	10.894	0	0	1	3	4	2	0	0	5130200	9867500	105050000	23558000	0	0	160320	308360	3282800	736180	0.0487046	-7.35996	0.0487048	-7.35995	LmjF.29.0430:mRNA-p1	4
LmjF.04.0860	hypothetical protein, conserved	24.8791	24.7711	24.9237	25.7862	26.6928	25.3789	20.9722	20.8642	21.0168	21.8793	22.786	21.472	0	5.496	2	2	2	2	2	2	30857000	28632000	31825000	57867000	108480000	43634000	2057100	1908800	2121700	3857800	7232100	2908900	0.0488021	-1.09472	0.0488059	-1.09472	LmjF.04.0860:mRNA-p1	2
LmjF.31.2250	3,2-trans-enoyl-CoA isomerase, mitochondrial precursor, putative	27.0754	27.2443	26.792	27.4485	28.8209	28.4647	22.6159	22.7848	22.3326	22.989	24.3615	24.0052	0	31.312	5	5	4	4	5	5	141420000	158980000	116200000	183150000	474200000	370440000	6428000	7226300	5281900	8325000	21555000	16838000	0.0490067	-1.20744	0.0490053	-1.20745	LmjF.31.2250:mRNA-p1;LmjF.31.2330:mRNA-p1	5
LmjF.32.3310	dihydrolipoamide dehydrogenase, putative	27.3783	26.9817	26.6053	27.7466	29.0058	27.9682	22.7344	22.3379	21.9614	23.1028	24.362	23.3243	0	103.28	8	8	6	8	10	9	174460000	132530000	102090000	225200000	539040000	262580000	6978300	5301100	4083700	9008000	21562000	10503000	0.0490134	-1.25177	0.0490136	-1.25177	LmjF.32.3310:mRNA-p1	10
LmjF.36.6995	cytochrome oxidase subunit IX, putative	26.9425	26.706	26.6664	27.4245	28.6382	27.5516	24.1352	23.8986	23.859	24.6172	25.8309	24.7443	0	9.2047	2	2	2	2	2	2	128970000	109470000	106510000	180140000	417800000	196730000	18425000	15639000	15215000	25734000	59686000	28104000	0.0494699	-1.09986	0.0494767	-1.09985	LmjF.36.6995:mRNA-p1	2
LmjF.09.0240	cysteine peptidase, Clan CA, family C19, putative	10	10	19.5035	21.9179	23.5996	19.6383	10	10	14.2941	16.7085	18.3901	14.4289	0	5.0068	0	0	1	2	2	1	0	0	743260	3962200	12711000	816070	0	0	20088	107090	343530	22056	0.0508003	-5.21742	0.050456	-5.07779	LmjF.09.0240:mRNA-p1	2
LmjF.08.0280	ribosomal protein L2, putative	22.977	22.5211	23.5393	23.9874	26.6409	25.2262	18.5847	18.1288	19.147	19.5951	22.2485	20.8338	0	7.5854	1	1	3	4	4	4	8256000	6019200	12191000	16631000	104640000	39249000	393140	286630	580510	791950	4982800	1869000	0.0504771	-2.27231	0.0504755	-2.27231	LmjF.08.0280:mRNA-p1	4
LmjF.36.3100	ATP synthase, putative	25.7958	25.9583	25.7173	25.5512	25.4128	25.5984	22.2109	22.3733	22.1323	21.9662	21.8278	22.0134	0	17.173	4	4	4	4	3	3	58253000	65195000	55168000	49167000	44669000	50803000	4854400	5432900	4597300	4097200	3722400	4233600	0.0283192	0.303016	0.0283228	0.303015	LmjF.36.3100:mRNA-p1	4
LmjF.36.6760	ATP synthase delta (OSCP) subunit, putative	27.9712	28.7419	28.3529	27.7102	27.5736	27.5144	24.0643	24.835	24.446	23.8033	23.6667	23.6076	0	5.472	3	3	3	3	3	3	263120000	448929984	342830016	219580000	199740000	191720000	17542000	29929000	22855000	14639000	13316000	12782000	0.0302808	0.755945	0.0302782	0.755925	LmjF.36.6760:mRNA-p1	3
LmjF.36.0620.1;LmjF.36.0620.2	hypothetical protein, conserved	28.5885	28.4299	28.1249	27.875	28.0541	27.7068	26.2665	26.108	25.803	25.553	25.7322	25.3849	0	11.167	4	4	4	4	4	4	403630016	361620000	292710016	246150000	278700000	219070000	80726000	72324000	58542000	49230000	55739000	43814000	0.0410162	0.502446	0.0410109	0.502455	LmjF.36.0620.1:mRNA-p1;LmjF.36.0620.2:mRNA-p1	4
LmjF.35.0140	hypothetical protein, conserved	27.8665	28.3834	27.9158	27.4775	27.6718	27.1731	25.0592	25.576	25.1085	24.6701	24.8645	24.3657	0	20.088	6	7	6	7	6	5	244710000	350140000	253220000	186870000	213820000	151330000	34959000	50020000	36175000	26696000	30546000	21618000	0.0488539	0.614422	0.0488529	0.61444	LmjF.35.0140:mRNA-p1	7
LmjF.36.4270	Nucleoporin NUP152	24.709	23.5141	24.3671	25.1511	27.5923	26.3873	18.6215	17.4266	18.2796	19.0637	21.5049	20.2998	0	63.127	4	2	3	4	6	5	27425000	11980000	21638000	37260000	202360000	87774000	403310	176170	318210	547940	2975900	1290800	0.0507231	-2.1802	0.0507245	-2.18021	LmjF.36.4270:mRNA-p1	6
LmjF.17.0070	ADP-ribosylation factor-like protein 1	20.3793	20.3894	21.6703	22.546	22.9241	21.6667	17.0574	17.0675	18.3484	19.2241	19.6022	18.3447	0	3.8754	1	1	1	2	2	1	1363900	1373500	3337400	6123900	7958900	3329000	136390	137350	333740	612390	795890	332900	0.0509816	-1.56593	0.0509816	-1.56593	LmjF.17.0070:mRNA-p1	2
LmjF.30.0910	ubiquitin-protein ligase, putative	10	22.3143	10	23.0153	25.7628	24.1924	10	16.4074	10	17.1084	19.8559	18.2855	0	6.4003	0	1	0	2	3	1	0	5215300	0	8478100	56935000	19170000	0	86922	0	141300	948910	319500	0.0549616	-6.88538	0.0510791	-6.28078	LmjF.30.0910:mRNA-p1	3
LmjF.14.1320	serine hydroxymethyltranferase (SHMT-S)	23.1111	25.5839	25.2875	26.441	28.0385	27.0146	18.3037	20.7765	20.4802	21.6337	23.2311	22.2072	0	17.145	1	4	4	5	5	5	9060000	50295000	40955000	91105000	275689984	135580000	323570	1796200	1462700	3253800	9846000	4842100	0.0511167	-2.50385	0.0511151	-2.50385	LmjF.14.1320:mRNA-p1	5
LmjF.21.1558.1;LmjF.21.1558.2	Present in the outer mitochondrial membrane proteome 19	23.5198	23.1482	23.049	24.5215	26.275	24.2648	19.6129	19.2413	19.1421	20.6147	22.3681	20.358	0	2.9367	3	2	2	3	3	3	12027000	9295900	8678300	24083000	81202000	20158000	801810	619720	578560	1605600	5413500	1343900	0.0513462	-1.78148	0.0513415	-1.78151	LmjF.21.1558.1:mRNA-p1;LmjF.21.1558.2:mRNA-p1	3
LmjF.25.1640	hypothetical protein, conserved	25.3466	23.5328	25.037	25.9635	28.4523	27.026	21.0247	19.2108	20.7152	21.6416	24.1304	22.704	0	21.266	4	1	3	6	5	5	42667000	12136000	34427000	65431000	367280000	136660000	2133400	606780	1721400	3271600	18364000	6832800	0.051517	-2.50845	0.05152	-2.50843	LmjF.25.1640:mRNA-p1	6
LmjF.23.0340	(H+)-ATPase G subunit, putative	26.9437	26.8088	26.3282	25.7918	25.9833	26.3164	24.9437	24.8088	24.3283	23.7918	23.9834	24.3164	0	28.867	2	2	2	2	2	2	129080000	117560000	84254000	58090000	66338000	83568000	32270000	29389000	21064000	14523000	16585000	20892000	0.0516802	0.663062	0.0516748	0.663026	LmjF.23.0340:mRNA-p1	2
LmjF.11.1100	Lanosterol 14-alpha demethylase	24.6834	24.3498	26.1773	26.3226	28.0407	27.021	20.224	19.8904	21.7179	21.8632	23.5812	22.5617	0	20.061	3	3	5	5	6	5	26943000	21381000	75885000	83928000	276110016	136190000	1224700	971860	3449300	3814900	12550000	6190600	0.0519611	-2.05794	0.0519593	-2.05793	LmjF.11.1100:mRNA-p1	6
LmjF.35.1990	U3 small nucleolar RNA-associated protein 6, putative	10	22.9454	10	24.2349	26.3585	24.2929	10	17.1125	10	18.402	20.5255	18.46	0	13.79	1	2	0	5	6	3	0	8076900	0	19744000	86038000	20554000	0	141700	0	346380	1509400	360590	0.0557946	-7.31364	0.0522025	-6.75835	LmjF.35.1990:mRNA-p1	6
LmjF.36.1840	DEAD box RNA helicase, putative	22.8401	20.3775	22.8671	23.959	25.5188	24.3805	17.5547	15.0921	17.5817	18.6736	20.2334	19.0951	0	6.9836	1	1	2	2	2	2	7508500	1362200	7650300	16307000	48076000	21841000	192530	34928	196160	418120	1232700	560020	0.0522295	-2.59122	0.0522318	-2.59119	LmjF.36.1840:mRNA-p1	2
LmjF.34.2420	dolichyl-P-Man:GDP-Man1GlcNAc2-PP-dolichyl alpha-1,3-mannosyltransferase, putative	23.7855	21.6257	24.0321	24.9801	27.1044	25.5069	18.741	16.5813	18.9877	19.9357	22.06	20.4624	0	6.727	1	1	2	3	3	2	14459000	3235700	17155000	33096000	144290000	47680000	438140	98052	519840	1002900	4372400	1444800	0.0526169	-2.71607	0.0526163	-2.71606	LmjF.34.2420:mRNA-p1	4
LmjF.26.2370	SPRY domain/HECT-domain (ubiquitin-transferase), putative	10	10	10	22.5094	25.0395	18.8435	10	10	10	15.2805	17.8106	11.6147	0	5.4005	0	0	0	2	4	1	0	0	0	5970200	34485000	470390	0	0	0	39801	229900	3135.9	0.0166135	-7.13077	0.0526924	-4.90194	LmjF.26.2370:mRNA-p1	4
LmjF.35.1460	hypothetical protein, conserved	26.2787	26.0729	25.9417	26.7353	28.6107	27.4721	22.1912	21.9854	21.8542	22.6479	24.5232	23.3847	0	34.508	5	5	5	7	9	8	81410000	70585000	64451000	111720000	409889984	186180000	4788800	4152000	3791200	6571800	24111000	10952000	0.0529129	-1.50828	0.0529088	-1.5083	LmjF.35.1460:mRNA-p1	9
LmjF.11.1360	ribosomal protein L4/L1 family, putative	24.0194	23.6209	24.29	25.3021	27.1001	25.0394	19.4344	19.0358	19.705	20.7172	22.5151	20.4545	0	8.8166	1	1	1	3	5	3	17004000	12900000	20512000	41371000	143860000	34484000	708510	537480	854680	1723800	5994200	1436900	0.0531348	-1.83714	0.0531313	-1.83717	LmjF.11.1360:mRNA-p1	5
LmjF.30.3220	hypothetical protein, conserved	22.4989	21.8906	22.6194	23.1731	25.4035	24.0335	17.7985	17.1902	17.9189	18.4726	20.7031	19.333	0	3.2468	1	1	1	1	3	2	5927200	3888100	6443300	9457700	44384000	17171000	227970	149540	247820	363760	1707100	660420	0.053224	-1.86705	0.0532245	-1.86706	LmjF.30.3220:mRNA-p1	3
LmjF.25.1020	dehydrogenase-like protein	24.5024	24.2795	23.9696	24.5969	24.7949	25.1102	20.1101	19.8872	19.5772	20.2046	20.4026	20.7179	0	10.231	3	3	2	4	4	5	23766000	20364000	16427000	25375000	29108000	36219000	1131700	969700	782220	1208300	1386100	1724700	0.0532903	-0.583527	0.0532935	-0.583536	LmjF.25.1020:mRNA-p1	5
LmjF.11.0470	pumillio protein 10, putative	25.3166	23.7715	24.1821	22.8207	22.559	20.2448	20.2723	18.7272	19.1377	17.7764	17.5146	15.2004	0	5.3065	3	1	2	2	2	1	41790000	14320000	19034000	7408400	6179200	1242500	1266400	433950	576790	224500	187250	37652	0.0534572	2.54858	0.0534569	2.54859	LmjF.11.0470:mRNA-p1	3
LmjF.30.3690	Protein of unknown function (DUF3808), putative	10	10	23.0772	24.2602	26.5251	24.8752	10	10	18.1703	19.3533	21.6182	19.9683	0	5.2198	0	0	1	1	3	1	0	0	8849600	20093000	96574000	30773000	0	0	294990	669780	3219100	1025800	0.0534421	-7.52777	0.0538291	-7.58986	LmjF.30.3690:mRNA-p1	3
LmjF.35.3940	Chromosome passenger complex (CPC) protein INCENP N terminal, putative	20.2026	10	10	20.5584	22.5417	22.0124	15.2958	10	10	15.6515	17.6348	17.1055	0	3.7171	1	0	0	1	2	1	1206700	0	0	1544200	6105600	4230600	40224	0	0	51472	203520	141020	0.0534412	-4.96998	0.0539691	-5.03203	LmjF.35.3940:mRNA-p1	2
LmjF.27.1895	hypothetical protein, conserved	25.3018	24.539	24.9319	25.752	28.1812	26.7998	19.3018	18.539	18.9319	19.752	22.1813	20.7999	0	49.955	5	5	7	7	9	8	41362000	24376000	32007000	56509000	304369984	116830000	646290	380880	500120	882950	4755800	1825500	0.0543596	-1.98681	0.0543614	-1.98679	LmjF.27.1895:mRNA-p1	10
LmjF.18.0820	hypothetical protein, conserved	27.9416	27.333	27.0502	28.3927	30.5304	28.9777	20.7919	20.1833	19.9004	21.243	23.3806	21.828	0	315.4	20	19	17	32	38	33	257790000	169060000	138970000	352420000	1550800000	528649984	1815400	1190600	978650	2481900	10921000	3722900	0.0544258	-1.85868	0.0544219	-1.85869	LmjF.18.0820:mRNA-p1	39
LmjF.21.1250	adenylate kinase, putative	27.1873	26.6919	27.1013	25.6245	26.6509	25.9805	23.0999	22.6044	23.0138	21.5371	22.5635	21.893	0	12.857	3	4	4	3	2	3	152830000	108410000	143980000	51731000	105370000	66209000	8990200	6377000	8469200	3043000	6198400	3894600	0.0545896	0.908211	0.0545986	0.908197	LmjF.21.1250:mRNA-p1	4
LmjF.13.1130	Uncharacterised ACR, YagE family COG1723, putative	22.3776	21.9496	21.0649	22.5196	23.4786	23.3265	17.2482	16.8203	15.9356	17.3904	18.3494	18.1972	0	4.1484	1	1	1	2	2	2	5449000	4050400	2193600	6013000	11689000	10519000	155680	115720	62676	171800	333970	300550	0.0548028	-1.31091	0.0547914	-1.31095	LmjF.13.1130:mRNA-p1	2
LmjF.18.1420	pumilio protein 2, putative	25.11	24.457	24.6926	22.9249	10	10	20.1557	19.5028	19.7384	17.9707	10	10	0	4.0783	2	2	2	2	0	0	36213000	23030000	27116000	7963200	0	0	1168100	742910	874700	256880	0	0	0.0549365	7.11158	0.0551596	7.14208	LmjF.18.1420:mRNA-p1	2
LmjF.30.0080	mitotic cyclin, putative	21.7669	10	10	22.9825	24.9325	23.0617	17.3746	10	10	18.5901	20.5402	18.6694	0.0026918	1.8558	1	0	0	2	1	1	3568500	0	0	8287300	32020000	8755400	169930	0	0	394630	1524800	416920	0.0523414	-6.40327	0.0551679	-6.80839	LmjF.30.0080:mRNA-p1	2
LmjF.36.6890	Nucleoporin NUP144	25.5246	24.7337	25.5826	26.4859	29.4618	27.3373	19.4802	18.6893	19.5382	20.4415	23.4174	21.2929	0	98.034	5	4	6	11	15	12	48268000	27899000	50250000	93983000	739400000	169570000	731340	422710	761360	1424000	11203000	2569200	0.0552935	-2.48136	0.0552934	-2.48136	LmjF.36.6890:mRNA-p1	15
LmjF.03.0540	26S protease regulatory subunit, putative	26.1553	26.3851	26.1649	26.8086	28.9375	27.9198	21.6318	21.8615	21.6413	22.285	24.4139	23.3962	0	49.45	4	5	6	7	12	10	74738000	87639000	75233000	117540000	514110016	253920000	3249500	3810400	3271000	5110400	22352000	11040000	0.0558126	-1.65354	0.0558124	-1.65351	LmjF.03.0540:mRNA-p1	13
LmjF.19.0140	Associated kinase of Tb14-3-3, putative	26.216	25.5406	25.3635	27.0156	29.2288	27.0705	21.3091	20.6337	20.4566	22.1088	24.3219	22.1636	0	34.212	6	5	5	9	11	8	77949000	48808000	43170000	135680000	629139968	140940000	2598300	1626900	1439000	4522800	20971000	4697900	0.0558607	-2.06493	0.0558585	-2.06493	LmjF.19.0140:mRNA-p1	11
LmjF.27.1550.2;LmjF.27.1550.1	DNA-directed RNA polymerase II-like protein	10	10	21.5425	23.6587	24.2726	22.6173	10	10	18.3725	20.4889	21.1027	19.4473	0	6.5542	0	0	1	2	2	2	0	0	3054400	13243000	20267000	6434000	0	0	339380	1471500	2251900	714880	0.0470444	-6.33539	0.0559486	-7.55546	LmjF.27.1550.2:mRNA-p1;LmjF.27.1550.1:mRNA-p1	3
LmjF.01.0650	mitochondrial-processing peptidase subunit beta, putative	23.0227	23.3225	24.3866	25.3144	27.0918	24.7965	18.1647	18.4645	19.5286	20.4564	22.2339	19.9385	0	14.684	1	2	4	5	7	3	8521700	10490000	21933000	41724000	143040000	29139000	293850	361720	756310	1438800	4932600	1004800	0.0560158	-2.15695	0.0560149	-2.15699	LmjF.01.0650:mRNA-p1	7
LmjF.21.1090	T-complex protein 1, delta subunit, putative	28.5895	28.5279	27.9395	29.1555	30.6175	29.3279	23.3801	23.3184	22.73	23.9461	25.408	24.1185	0	184.8	17	17	17	22	22	23	403920000	387030016	257410000	597980032	1647299968	673889984	10917000	10460000	6957100	16162000	44522000	18213000	0.0560448	-1.34802	0.0560436	-1.34802	LmjF.21.1090:mRNA-p1	25
LmjF.35.2730	acyl-CoA dehydrogenase, putative	26.6458	26.3841	25.7992	27.3054	29.6947	27.8952	22.2536	21.9917	21.4069	22.9131	25.3024	23.5028	0	39.574	5	7	4	7	7	6	105000000	87579000	58391000	165860000	868979968	249620000	5000200	4170400	2780500	7898300	41380000	11886000	0.0565492	-2.02205	0.0565524	-2.02203	LmjF.35.2730:mRNA-p1	8
LmjF.31.2860	tousled-like kinase II, putative	10	10	22.7215	23.317	26.3864	24.6596	10	10	17.634	18.2295	21.299	19.5721	0	10.649	0	0	2	2	4	3	0	0	6916100	10450000	87723000	26502000	0	0	203410	307350	2580100	779470	0.057019	-7.21384	0.0566955	-7.15554	LmjF.31.2860:mRNA-p1	4
LmjF.14.0650	fatty acid elongase, putative	27.5153	27.0436	27.3949	28.1979	30.4114	28.7542	23.9303	23.4586	23.8099	24.613	26.8265	25.1693	0	11.947	3	3	3	3	4	4	191840000	138340000	176470000	307910016	1428099968	452769984	15986000	11528000	14706000	25659000	119010000	37731000	0.056803	-1.80326	0.056802	-1.80329	LmjF.14.0650:mRNA-p1	4
LmjF.25.0170	cleavage and polyadenylation specificity factor, putative	22.3465	10	10	22.7612	25.2814	24.5613	17.1766	10	10	17.5913	20.1115	19.3914	0	17.581	1	0	0	1	2	2	5333000	0	0	7108800	40780000	24756000	148140	0	0	197470	1132800	687670	0.0577804	-6.75243	0.0570766	-6.63916	LmjF.25.0170:mRNA-p1	2
LmjF.30.1040	succinate dehydrogenase subunit 7	26.8649	26.5355	26.1288	27.0811	28.398	27.5483	23.0576	22.7282	22.3214	23.2738	24.5906	23.741	0	15.987	6	5	5	6	6	6	122220000	97272000	73375000	141980000	353710016	196280000	8730100	6948000	5241100	10142000	25265000	14020000	0.0570931	-1.16608	0.0570846	-1.1661	LmjF.30.1040:mRNA-p1	6
LmjF.34.0010	short chain dehydrogenase, putative	24.715	24.6368	24.5173	26.3748	28.4441	25.6715	20.545	20.4668	20.3473	22.2049	24.2742	21.5016	0	2.5658	1	1	1	2	2	1	27539000	26086000	24012000	87020000	365190016	53444000	1529900	1449200	1334000	4834400	20289000	2969100	0.0572111	-2.20715	0.057212	-2.20718	LmjF.34.0010:mRNA-p1	2
LmjF.36.0950	dynein heavy chain, putative	10	10	22.6687	22.8269	26.0121	24.1969	10	10	14.8359	14.994	18.1792	16.364	0.0026936	1.8562	0	0	1	2	3	1	0	0	6667600	7440200	67675000	19231000	0	0	29244	32633	296820	84345	0.0668961	-6.78907	0.0576659	-4.90048	LmjF.36.0950:mRNA-p1	3
LmjF.35.1570	methyltransferase domain containing protein, putative	23.3687	22.5968	22.422	23.5981	25.6244	24.3697	18.9763	18.2045	18.0297	19.2058	21.2321	19.9774	0	6.7508	1	1	1	2	3	2	10831000	6343200	5619500	12698000	51727000	21678000	515760	302060	267600	604670	2463200	1032300	0.0578299	-1.73493	0.0578288	-1.73493	LmjF.35.1570:mRNA-p1	3
LmjF.22.0300	hypothetical protein, conserved	25.624	25.7353	25.3162	24.4523	25.2822	24.8	20.6698	20.7811	20.362	19.4981	20.3281	19.8457	0	9.4595	3	4	3	3	3	2	51712000	55858000	41776000	22955000	40805000	29210000	1668100	1801900	1347600	740480	1316300	942250	0.0581686	0.71364	0.0581741	0.713638	LmjF.22.0300:mRNA-p1	4
LmjF.20.0510	SSU ribosomal protein, mitochondrial, putative	25.4747	24.8119	23.4747	25.7587	28.2641	27.0872	20.8898	20.2269	18.8897	21.1737	23.6792	22.5022	0	29.887	2	2	1	5	7	6	46629000	29453000	11657000	56772000	322360000	142580000	1942900	1227200	485710	2365500	13432000	5940600	0.0583922	-2.44955	0.0583945	-2.44954	LmjF.20.0510:mRNA-p1	7
LmjF.19.0210;LmjF.19.0200	ADP,ATP carrier protein 1, mitochondrial precursor, putative	31.0589	30.6978	30.8639	31.8678	34.3435	32.391	26.889	26.5278	26.6939	27.6978	30.1735	28.2211	0	131.5	14	14	14	14	14	13	2236999936	1741600000	1954099968	3918799872	21798000640	5632099840	124280000	96754000	108560000	217710000	1211000064	312889984	0.0586906	-1.99391	0.0586924	-1.9939	LmjF.19.0210:mRNA-p1;LmjF.19.0200:mRNA-p1	14
LmjF.32.2020	cop-coated vesicle membrane protein p24 precursor, putative	26.0399	25.7181	25.6764	26.4973	28.7283	27.3797	22.4549	22.1331	22.0915	22.9123	25.1434	23.7948	0	8.438	3	2	2	3	4	4	68991000	55197000	53625000	94727000	444720000	174630000	5749200	4599700	4468800	7893900	37060000	14553000	0.0590274	-1.72364	0.0590249	-1.72366	LmjF.32.2020:mRNA-p1	5
LmjF.36.4170	oxidoreductase, putative	26.448	26.2746	25.9926	27.0434	29.4314	27.8436	22.2781	22.1047	21.8226	22.8735	25.2614	23.6737	0	115.17	4	4	2	4	4	4	91548000	81178000	66765000	138320000	723990016	240850000	5086000	4509900	3709100	7684600	40221000	13381000	0.0590944	-1.86773	0.0590886	-1.86776	LmjF.36.4170:mRNA-p1	4
LmjF.16.1350	DNA-directed rna polymerase I largest subunit, putative	25.9016	25.4954	24.9975	26.234	28.5168	27.2155	19.4753	19.0692	18.5713	19.8078	22.0905	20.7891	0	52.081	6	6	6	10	15	10	62683000	47303000	33497000	78929000	384070016	155840000	728870	550030	389500	917780	4465900	1812000	0.0592679	-1.85727	0.0592694	-1.85725	LmjF.16.1350:mRNA-p1	15
LmjF.05.0780	hypothetical protein, conserved	24.6035	24.6172	25.9423	25.8464	28.3139	28.0309	21.4336	21.4472	22.7724	22.6764	25.144	24.861	0	10.963	1	2	2	3	3	3	25492000	25734000	64478000	60329000	333689984	274249984	2832400	2859300	7164200	6703300	37076000	30472000	0.0593505	-2.34273	0.0593486	-2.34273	LmjF.05.0780:mRNA-p1	3
LmjF.16.0590	carbamoyl-phosphate synthase, putative	30.2973	29.7955	30.067	30.8315	33.129	31.5995	23.7738	23.272	23.5434	24.308	26.6056	25.076	0	323.31	51	44	46	52	62	54	1319500032	931840000	1124800000	1910800000	9393699840	3253900032	14343000	10129000	12226000	20770000	102110000	35369000	0.0596531	-1.80008	0.0596552	-1.80008	LmjF.16.0590:mRNA-p1	62
LmjF.33.2610	Mitochondrial-processing peptidase subunit alpha	22.302	10	19.3884	24.4755	25.0051	24.8549	18.054	10	15.1404	20.2276	20.7572	20.6069	0	28.748	2	0	1	2	2	2	5170900	0	686250	23327000	33673000	30344000	272150	0	36118	1227800	1772300	1597000	0.0506451	-5.88171	0.0601231	-6.13243	LmjF.33.2610:mRNA-p1	2
LmjF.01.0570	tricarboxylate carrier, putative	25.7558	24.8246	25.3616	26.0737	27.9707	26.7187	21.6684	20.7371	21.2742	21.9863	23.8833	22.6313	0	47.67	2	2	2	3	3	2	56661000	29713000	43113000	70628000	263040000	110440000	3333000	1747800	2536100	4154600	15473000	6496600	0.0602459	-1.60702	0.060245	-1.60703	LmjF.01.0570:mRNA-p1	3
LmjF.10.1160	Ras-related protein RabX1, putative	27.7969	27.3228	27.3586	28.1367	30.0482	28.8069	23.89	23.416	23.4517	24.2299	26.1412	24.9	0	86.69	10	7	9	11	11	11	233190000	167880000	172090000	295120000	1110200064	469609984	15546000	11192000	11473000	19675000	74011000	31307000	0.0605226	-1.50447	0.0605197	-1.50445	LmjF.10.1160:mRNA-p1	11
LmjF.25.1770	enoyl-CoA reductase, putative	28.0538	27.3453	27.7674	28.6584	31.2107	29.3897	24.1469	23.4383	23.8605	24.7515	27.3037	25.4828	0	14.746	5	5	5	6	6	6	278630016	170510000	228460000	423680000	2485100032	703379968	18575000	11367000	15231000	28245000	165670000	46892000	0.0611369	-2.03079	0.0611365	-2.03078	LmjF.25.1770:mRNA-p1	6
LmjF.34.0540.2;LmjF.34.0540.1	Gamma-soluble NSF attachment protein (SNAP-gamma) (N-ethylmaleimide-sensitive factor attachment protein, gamma), putativ	10	22.2378	10	22.6975	25.3737	23.8829	10	17.7142	10	18.174	20.8501	19.3594	0	6.7332	0	1	0	1	3	2	0	4945900	0	6802000	43475000	15469000	0	215040	0	295740	1890200	672590	0.0604421	-6.57209	0.0622685	-6.88973	LmjF.34.0540.2:mRNA-p1;LmjF.34.0540.1:mRNA-p1	3
LmjF.08.0410	WD domain, G-beta repeat, putative	23.5476	23.868	21.9355	24.6846	26.9673	24.9254	17.6408	17.9611	16.0286	18.7777	21.0604	19.0185	0	9.6106	2	3	1	5	5	3	12261000	15310000	4010900	26965000	131210000	31864000	204360	255170	66849	449420	2186800	531070	0.0623078	-2.40876	0.0623098	-2.40872	LmjF.08.0410:mRNA-p1	5
LmjF.29.2300	ubiquitin carboxyl-terminal hydrolase, putative	23.822	24.2831	21.0777	25.2725	27.3432	25.6738	18.964	19.4251	16.2197	20.4145	22.4852	20.8158	0	11.956	2	3	2	4	4	3	14830000	20415000	2213200	40531000	170260000	53528000	511380	703970	76316	1397600	5870900	1845800	0.0624555	-3.03554	0.0624567	-3.03553	LmjF.29.2300:mRNA-p1	4
LmjF.14.0250	hypothetical protein, conserved	24.2708	24.4777	24.8937	25.436	28.233	26.4179	21.6859	21.8928	22.3087	22.8511	25.648	23.833	0	4.823	1	1	1	2	2	2	20242000	23363000	31171000	45395000	315489984	89657000	3373700	3893900	5195100	7565900	52581000	14943000	0.0627081	-2.14823	0.0627059	-2.14823	LmjF.14.0250:mRNA-p1	2
LmjF.27.2200	thioredoxin, putative	10	21.8363	10	23.609	24.0773	22.6331	10	18.2514	10	20.0239	20.4924	19.0481	0	7.1925	0	1	0	2	2	2	0	3744500	0	12794000	17701000	6504900	0	312040	0	1066100	1475100	542070	0.0565239	-6.16102	0.0631299	-7.10435	LmjF.27.2200:mRNA-p1	2
LmjF.03.0160	ATP-binding cassette protein subfamily F, member 1, putative	26.9256	26.6356	26.1889	27.649	29.6101	27.6987	21.7963	21.5063	21.0596	22.5198	24.4808	22.5694	0	45.779	8	6	6	13	13	10	127470000	104260000	76496000	210470000	819449984	217840000	3642000	2978700	2185600	6013500	23413000	6224100	0.0631653	-1.73591	0.0631601	-1.73595	LmjF.03.0160:mRNA-p1	13
LmjF.30.1010	ubiquitin conjugation factor E4 B, putative	24.7884	24.0088	25.0006	25.6904	29.2831	27.1382	19.1736	18.3941	19.3859	20.0756	23.6684	21.5235	0	39.264	3	3	3	9	12	8	28976000	16880000	33568000	54147000	653270016	147710000	591350	344490	685060	1105000	13332000	3014600	0.0632285	-2.77131	0.0632304	-2.77131	LmjF.30.1010:mRNA-p1	12
LmjF.09.1490	cytochrome b5-like protein, putative	26.4014	26.8938	26.0733	25.7834	25.7072	25.9633	23.594	24.0864	23.266	22.9761	22.8998	23.156	0	20.567	3	3	3	3	3	3	88635000	124690000	70606000	57753000	54782000	65425000	12662000	17813000	10087000	8250500	7826000	9346500	0.0632845	0.638167	0.0632744	0.638179	LmjF.09.1490:mRNA-p1	3
LmjF.32.2950	nucleoside diphosphate kinase b	27.6078	26.7137	26.5941	25.1336	26.2511	25.9798	24.4379	23.5438	23.4242	21.9637	23.0811	22.8099	0	4.3364	2	2	2	2	2	2	204540000	110060000	101300000	36811000	79865000	66177000	22727000	12229000	11256000	4090100	8873900	7353000	0.0633306	1.18369	0.0633251	1.18372	LmjF.32.2950:mRNA-p1	2
LmjF.21.0760	proteasome regulatory non-ATP-ase subunit 5, putative	27.1503	26.6458	26.2773	27.4871	29.952	28.4478	22.1059	21.6015	21.2329	22.4427	24.9076	23.4034	0	54.207	11	12	11	16	20	15	148960000	105000000	81331000	188120000	1038600000	366129984	4513900	3181900	2464600	5700500	31472000	11095000	0.0634651	-1.93779	0.0634659	-1.93777	LmjF.21.0760:mRNA-p1	21
LmjF.26.2000	methyltransferase domain containing protein, putative	26.1566	25.7775	25.5912	26.6527	28.6994	27.0928	21.9087	21.5296	21.3433	22.4047	24.4515	22.845	0	12.09	3	3	3	3	4	4	74805000	57517000	50549000	105500000	435889984	143140000	3937100	3027200	2660500	5552400	22942000	7533900	0.0635112	-1.63987	0.0635157	-1.63987	LmjF.26.2000:mRNA-p1	4
LmjF.33.2740	translation initiation factor IF-2, putative	26.3475	25.4066	25.628	26.7469	28.6649	27.0189	21.3031	20.3622	20.5836	21.7026	23.6205	21.9746	0	49.746	7	5	6	9	10	7	85384000	44477000	51857000	112620000	425590016	135990000	2587400	1347800	1571400	3412900	12897000	4121000	0.0641153	-1.68288	0.0641088	-1.68293	LmjF.33.2740:mRNA-p1	10
LmjF.05.0960	metallo-peptidase, Clan M-, Family M49	10	21.9627	10	22.5642	25.7706	22.8966	10	16.8752	10	17.4767	20.6832	17.8091	0	12.218	0	1	0	2	5	2	0	4087200	0	6201400	57245000	7808200	0	120210	0	182390	1683700	229650	0.0643653	-6.4229	0.0641125	-6.36458	LmjF.05.0960:mRNA-p1	5
LmjF.27.2220	ribosomal protein L11, putative	10	20.919	24.0566	26.3463	28.4103	26.7863	10	16.5266	19.6643	21.9539	24.018	22.394	0	7.5361	0	1	3	5	6	4	0	1982600	17449000	85313000	356750016	115740000	0	94409	830900	4062500	16988000	5511300	0.0578866	-7.1891	0.064262	-7.39165	LmjF.27.2220:mRNA-p1	6
LmjF.30.1330	ATP-binding cassette protein subfamily H, member 3, putative	22.2919	21.7201	22.0121	23.1133	26.7389	24.3292	17.648	17.0763	17.3682	18.4695	22.0951	19.6853	0	4.3409	1	1	1	2	2	1	5134800	3454600	4229600	9074200	112000000	21077000	205390	138190	169180	362970	4480200	843080	0.0652039	-2.71913	0.0652051	-2.71914	LmjF.30.1330:mRNA-p1	2
LmjF.36.6910	T-complex protein 1, theta subunit, putative	28.9549	28.7674	28.6004	29.4519	31.4092	29.9633	24.0008	23.8132	23.6462	24.4977	26.455	25.0091	0	323.31	18	18	15	20	23	20	520360000	456940000	406990016	734360000	2851800064	1046800000	16786000	14740000	13129000	23689000	91995000	33767000	0.0652138	-1.50056	0.065219	-1.50054	LmjF.36.6910:mRNA-p1	23
LmjF.30.2660	hypothetical protein, conserved	10	24.5748	10	25.5215	27.5724	26.4226	10	20.4049	10	21.3515	23.4025	22.2527	0	10.519	0	2	0	5	7	7	0	24989000	0	48165000	199580000	89951000	0	1388300	0	2675800	11088000	4997300	0.0625696	-8.31391	0.0653541	-8.86729	LmjF.30.2660:mRNA-p1	7
LmjF.29.2510	ATP-dependent 6-phosphofructokinase, glycosomal	26.5558	26.3627	25.7762	27.3116	29.8182	27.7035	21.8554	21.6622	21.0758	22.6112	25.1178	23.003	0	50.345	6	6	5	10	11	7	98650000	86289000	57467000	166580000	946600000	218560000	3794200	3318800	2210300	6406800	36408000	8406200	0.0655767	-2.04619	0.0655782	-2.04618	LmjF.29.2510:mRNA-p1	11
LmjF.15.0410	hypothetical protein, conserved	25.1766	24.775	24.8205	25.5992	27.8964	26.427	20.1766	19.7749	19.8205	20.5992	22.8964	21.4271	0	16.22	4	4	3	7	7	6	37924000	28708000	29628000	50832000	249830000	90226000	1185100	897120	925880	1588500	7807200	2819600	0.0659472	-1.71688	0.0659449	-1.71689	LmjF.15.0410:mRNA-p1	8
LmjF.30.1110	RNA-binding protein, putative	24.9595	24.4552	24.1422	25.0375	26.1831	25.4315	19.9594	19.4552	19.1422	20.0375	21.1831	20.4316	0	3.7891	2	2	1	2	2	2	32626000	23001000	18515000	34437000	76189000	45254000	1019500	718790	578600	1076200	2380900	1414200	0.0663961	-1.03172	0.0663751	-1.03177	LmjF.30.1110:mRNA-p1	2
LmjF.35.4850	proteasome alpha 1 subunit, putative	24.1586	24.2468	24.0854	23.8792	22.8498	22.3382	20.3513	20.4394	20.278	20.0718	19.0424	18.5308	0	5.5905	2	2	2	2	2	2	18727000	19907000	17800000	15430000	7559000	5302200	1337700	1421900	1271400	1102100	539930	378730	0.0664075	1.1412	0.0663976	1.14122	LmjF.35.4850:mRNA-p1	2
LmjF.10.0860	Ribosome biogenesis protein Nop16, putative	25.6662	24.5517	25.5781	10	20.7254	21.6055	22.4962	21.3818	22.4082	10	17.5556	18.4356	0	9.0483	4	3	3	0	1	1	53246000	24593000	50093000	0	1733700	3190800	5916200	2732500	5565900	0	192640	354540	0.0428595	6.15504	0.0664406	6.76503	LmjF.10.0860:mRNA-p1	4
LmjF.32.2820	proteasome regulatory non-ATP-ase subunit, putative	26.7544	26.0494	25.9822	27.1724	29.1987	27.4911	22.1106	21.4055	21.3384	22.5285	24.5548	22.8473	0	41.417	9	7	7	12	15	12	113210000	69446000	66287000	151250000	616140032	188650000	4528600	2777800	2651500	6049900	24646000	7546200	0.0665038	-1.69205	0.0665082	-1.69204	LmjF.32.2820:mRNA-p1	15
LmjF.32.3150	Flagellar Member 7	24.3802	23.5856	23.7611	23.3807	23.2943	23.2002	17.3578	16.5632	16.7389	16.3583	16.272	16.1778	0	2.7568	1	1	1	2	1	1	21836000	12588000	14217000	10922000	10287000	9637000	167970	96834	109370	84012	79132	74131	0.0665518	0.61722	0.0665158	0.617286	LmjF.32.3150:mRNA-p1	2
LmjF.27.1870	trypanothione synthetase	10	21.5686	10	21.6224	24.324	22.9805	10	16.4394	10	16.4931	19.1947	17.8512	0	3.7025	0	1	0	1	2	1	0	3110300	0	3228400	21001000	8275700	0	88867	0	92240	600040	236450	0.0675283	-5.78606	0.0670637	-5.69987	LmjF.27.1870:mRNA-p1	2
LmjF.35.2010;LmjF.21.1780	40S ribosomal protein S6, putative	32.7838	32.2607	32.4819	29.9627	32.0261	30.933	29.6138	29.0908	29.312	26.7927	28.8562	27.7631	0	84.434	16	16	16	13	15	13	7394400256	5145699840	5998199808	1046300032	4373499904	2050000000	821590016	571740032	666470016	116250000	485940000	227780000	0.0670741	1.53487	0.0670763	1.53489	LmjF.35.2010:mRNA-p1;LmjF.21.1780:mRNA-p1	16
LmjF.34.3970	AP-1 adapter complex gamma subunit, putative	10	10	22.9633	23.2451	27.0662	24.234	10	10	17.7539	18.0357	21.8567	19.0245	0	8.0182	0	0	1	1	3	3	0	0	8178100	9942200	140520000	19731000	0	0	221030	268710	3797800	533260	0.067592	-7.19399	0.0670937	-7.05434	LmjF.34.3970:mRNA-p1	3
LmjF.16.0240	Elongator-like Protein 3a, putative	22.369	10	10	23.1998	23.9653	23.6148	17.2816	10	10	18.1124	18.8779	18.5273	0	6.3704	1	0	0	2	1	1	5416800	0	0	9634900	16379000	12846000	159320	0	0	283380	481750	377820	0.0676029	-6.137	0.0671908	-6.07869	LmjF.16.0240:mRNA-p1	2
LmjF.19.0090	hypothetical protein, conserved	24.066	24.4544	24.0759	22.6533	10	17.9484	19.3656	19.754	19.3755	17.9529	10	13.248	0	4.8563	3	3	3	1	0	1	17563000	22989000	17684000	6596700	0	252940	675510	884180	680140	253720	0	9728.3	0.0641376	5.66489	0.0672503	5.76474	LmjF.19.0090:mRNA-p1	3
LmjF.33.1860	glycosomal transporter (GAT2), putative	22.856	22.8287	24.9292	25.3075	27.8119	25.4514	17.9018	17.8745	19.975	20.3533	22.8577	20.4972	0	12.953	1	2	4	5	5	4	7591800	7449400	31948000	41525000	235620000	45881000	244900	240300	1030600	1339500	7600500	1480000	0.0681593	-2.65228	0.0681625	-2.65224	LmjF.33.1860:mRNA-p1	5
LmjF.19.1530	FK506-binding protein (FKBP)-type peptidyl-prolyl isomerase, putative	24.2025	23.036	22.8356	24.2321	26.4358	25.11	20.115	18.9485	18.7481	20.1447	22.3484	21.0225	0	5.6892	1	1	1	2	2	1	19305000	8600500	7485100	19706000	90778000	36212000	1135600	505910	440300	1159200	5339900	2130100	0.0688495	-1.90129	0.0688487	-1.9013	LmjF.19.1530:mRNA-p1	2
LmjF.36.0720	mitogen-activated protein kinase 2	24.3951	24.5281	24.5294	25.3204	26.5343	25.0291	19.7513	19.8842	19.8855	20.6765	21.8905	20.3852	0	12.602	2	2	2	2	3	2	22063000	24193000	24215000	41898000	97191000	34238000	882530	967730	968590	1675900	3887600	1369500	0.0689581	-1.14373	0.0689621	-1.1437	LmjF.36.0720:mRNA-p1	3
LmjF.34.3660	transmembrane/endomembrane-like protein	24.2987	22.0143	24.9833	25.6166	28.4433	26.3465	19.9064	17.622	20.5909	21.2243	24.051	21.9541	0	4.5006	2	1	2	2	2	2	20636000	4236100	33167000	51449000	364990016	85324000	982690	201720	1579400	2449900	17381000	4063000	0.0696634	-3.03672	0.0696676	-3.0367	LmjF.34.3660:mRNA-p1	2
LmjF.24.0770	malic enzyme, putative	29.0084	28.5978	28.4431	29.3278	30.9872	29.6655	24.0084	23.5978	23.4432	24.3278	25.9872	24.6655	0	154.57	14	15	14	15	15	15	540019968	406240000	364950016	673820032	2128499968	851569984	16875000	12695000	11405000	21057000	66515000	26611000	0.070035	-1.3104	0.070032	-1.3104	LmjF.24.0770:mRNA-p1	15
LmjF.27.2630;LmjF.02.0710	ATP-dependent Clp protease subunit, heat shock protein 78 (HSP78), putative	27.5322	26.9988	26.8441	27.5541	29.4017	28.6609	21.9472	21.4139	21.2591	21.9691	23.8167	23.0759	0	117.72	11	8	7	12	15	15	194090000	134110000	120470000	197060000	709260032	424409984	4043600	2794000	2509800	4105300	14776000	8842000	0.0700592	-1.41386	0.0700655	-1.41383	LmjF.27.2630:mRNA-p1;LmjF.02.0710:mRNA-p1	15
LmjF.28.0810	RNA polymerase B subunit RPB8, putative	10	22.8511	10	23.3888	25.7335	24.4678	10	20.0437	10	20.5814	22.9261	21.6605	0	4.3754	0	1	0	1	2	1	0	7565900	0	10983000	55790000	23203000	0	1080800	0	1569000	7969900	3314700	0.0628225	-6.913	0.0703091	-8.37477	LmjF.28.0810:mRNA-p1	2
LmjF.27.1300	KH domain containing protein, putative	27.5633	27.3665	27.1731	27.8101	29.4286	28.4247	22.5633	22.3665	22.1731	22.8101	24.4286	23.4247	0	36.976	11	13	12	14	13	14	198330000	173040000	151330000	235330000	722579968	360329984	6197800	5407500	4729100	7354000	22581000	11260000	0.0706533	-1.18682	0.0706593	-1.18681	LmjF.27.1300:mRNA-p1	15
LmjF.32.2180	eukaryotic translation initiation factor 3 subunit k	29.1826	27.9675	27.8638	27.1849	27.4858	26.3178	25.2758	24.0606	23.9569	23.2781	23.579	22.4109	0	87.826	10	9	9	8	7	6	609329984	262460000	244250000	152570000	187960000	83647000	40622000	17497000	16283000	10172000	12531000	5576500	0.0710375	1.3418	0.0710523	1.34173	LmjF.32.2180:mRNA-p1	10
LmjF.05.1100	methyltransferase domain containing protein, putative	24.6778	23.9301	23.3481	24.7323	26.0811	25.188	20.8705	20.1227	19.5408	20.9249	22.2737	21.3806	0	4.328	2	2	2	3	3	3	26839000	15984000	10678000	27871000	70990000	38225000	1917100	1141700	762730	1990800	5070700	2730300	0.0710935	-1.34843	0.0710953	-1.34841	LmjF.05.1100:mRNA-p1	3
LmjF.25.1620	hypothetical protein, conserved	29.4803	29.4292	29.1884	29.6855	31.1319	30.4041	25.7799	25.7288	25.488	25.9851	27.4315	26.7036	0	20.493	10	9	8	9	10	10	748969984	722889984	611769984	863440000	2353100032	1420800000	57613000	55607000	47060000	66418000	181010000	109290000	0.071392	-1.04118	0.0713973	-1.04117	LmjF.25.1620:mRNA-p1	10
LmjF.23.1190	hypothetical protein, conserved	25.5738	24.5465	24.3042	25.5038	27.8855	26.8199	20.8733	19.8461	19.6038	20.8034	23.185	22.1196	0	17.8	3	3	2	3	5	4	49943000	24504000	20715000	47579000	247950000	118470000	1920900	942480	796750	1830000	9536500	4556700	0.0714103	-1.92826	0.0714074	-1.92826	LmjF.23.1190:mRNA-p1	5
LmjF.04.0240	GRAM domain containing protein, putative	24.2388	24.1513	22.1202	24.6369	27.8084	26.4805	20.3319	20.2444	18.2133	20.73	23.9015	22.5736	0	3.0532	1	1	1	1	2	1	19798000	18632000	4558700	26088000	235050000	93633000	1319800	1242100	303910	1739200	15670000	6242200	0.0714121	-2.80516	0.071408	-2.8052	LmjF.04.0240:mRNA-p1	2
LmjF.05.0890	CPSF A subunit region, putative	23.038	22.8245	21.1378	23.6823	25.385	23.8476	16.8286	16.615	14.9283	17.4728	19.1755	17.6381	0	2.855	1	1	1	2	2	2	8612600	7427600	2307300	13461000	43817000	15095000	116390	100370	31179	181900	592120	203980	0.0715274	-1.97153	0.0715337	-1.97151	LmjF.05.0890:mRNA-p1	2
LmjF.36.1860	Ribosomal protein S5, C-terminal domain containing protein, putative	25.8789	25.0805	25.4912	26.1178	28.1462	26.838	21.0716	20.2731	20.6838	21.3105	23.3389	22.0306	0	11.16	4	4	5	5	5	4	61706000	35480000	47164000	72818000	297070016	119960000	2203800	1267100	1684400	2600700	10610000	4284100	0.0716352	-1.55047	0.0716365	-1.5505	LmjF.36.1860:mRNA-p1	5
LmjF.10.0940	hypothetical protein, conserved	10	20.5241	20.2767	22.3379	24.8968	22.2409	10	14.7167	14.4694	16.5305	19.0895	16.4335	0	4.4908	0	1	1	2	2	1	0	1507900	1270300	5301200	31239000	4956400	0	26926	22684	94665	557840	88506	0.0849172	-4.55825	0.0716726	-4.28914	LmjF.10.0940:mRNA-p1	2
LmjF.36.0480	hypothetical protein, conserved	25.9584	25.0588	27.1781	27.3291	28.6028	27.5748	22.7884	21.8889	24.0081	24.1592	25.4329	24.4048	0	14.057	3	3	4	4	4	3	65200000	34950000	151850000	168610000	407670016	199910000	7244400	3883300	16872000	18734000	45297000	22212000	0.0717086	-1.7705	0.0717097	-1.7705	LmjF.36.0480:mRNA-p1	4
LmjF.36.1170	hypothetical protein, conserved	25.6914	24.2481	25.4455	25.9572	28.3271	27.0647	21.1679	19.7246	20.9219	21.4337	23.8035	22.5411	0	3.8485	3	2	3	2	3	3	54187000	19926000	45694000	65148000	336750016	140370000	2355900	866360	1986700	2832500	14641000	6103000	0.0717211	-1.98796	0.0717195	-1.98795	LmjF.36.1170:mRNA-p1	3
LmjF.35.1380	mitochondrial processing peptidase, beta subunit, putative	31.3314	31.5569	31.0509	29.6407	31.0196	30.1664	26.3773	26.6027	26.0967	24.6865	26.0654	25.2122	0	126.56	17	18	18	15	18	16	2702099968	3159099904	2224600064	837020032	2176800000	1204999936	87166000	101910000	71762000	27001000	70220000	38871000	0.0722608	1.03752	0.0722586	1.03754	LmjF.35.1380:mRNA-p1	18
LmjF.20.1550	amidohydrolase, putative	25.538	25.278	25.1378	25.6681	27.6054	26.8386	21.6311	21.3711	21.2309	21.7612	23.6985	22.9316	0	73.213	3	3	3	3	6	3	48720000	40686000	36918000	53317000	204200000	120010000	3248000	2712400	2461200	3554500	13613000	8000400	0.0736295	-1.38607	0.0736277	-1.38605	LmjF.20.1550:mRNA-p1	6
LmjF.05.0860	hypothetical protein, conserved	25.3037	25.1314	25.2052	25.5908	27.3494	26.3911	22.4963	22.324	22.3979	22.7835	24.5421	23.5837	0	7.3637	2	2	2	2	2	2	41415000	36753000	38684000	50537000	171000000	88004000	5916500	5250400	5526300	7219600	24429000	12572000	0.073654	-1.23036	0.0736556	-1.23037	LmjF.05.0860:mRNA-p1	2
LmjF.27.2300	transcription elongation regulator-like protein	24.4013	23.7356	24.1554	24.6977	26.8952	25.5342	19.272	18.6064	19.0262	19.5684	21.7659	20.405	0	11.509	2	2	3	3	5	4	22157000	13968000	18686000	27211000	124810000	48593000	633060	399100	533880	777450	3566100	1388400	0.0736919	-1.61158	0.0736941	-1.61159	LmjF.27.2300:mRNA-p1	5
LmjF.34.0650	proteasome regulatory non-ATPase subunit 11, putative	27.1695	26.4213	26.5149	27.1864	29.0164	28.0735	23.1695	22.4213	22.5149	23.1865	25.0164	24.0735	0	27.086	8	7	8	8	9	9	150950000	89869000	95895000	152730000	543000000	282470016	9434500	5616800	5993400	9545900	33937000	17654000	0.0740727	-1.39018	0.0740694	-1.39017	LmjF.34.0650:mRNA-p1	9
LmjF.13.0080	mitochondrial DNA polymerase I protein B, putative	22.7737	22.3482	22.9752	23.4754	25.9178	24.1273	16.624	16.1985	16.8255	17.3257	19.768	17.9776	0	8.9779	1	1	1	1	4	2	7170800	5339300	8245700	11663000	63391000	18325000	101000	75201	116140	164270	892820	258100	0.0743335	-1.8078	0.0743337	-1.80778	LmjF.13.0080:mRNA-p1	4
LmjF.31.2170.2;LmjF.31.2170.1	ARM-like helical domain-containing protein	23.2605	25.0443	24.4733	25.3928	27.1389	25.6683	17.1108	18.8946	18.3236	19.243	20.9891	19.5185	0	33.977	2	4	3	3	5	3	10049000	34601000	23291000	44054000	147780000	53323000	141540	487340	328050	620480	2081400	751030	0.0749183	-1.80726	0.074919	-1.80723	LmjF.31.2170.2:mRNA-p1;LmjF.31.2170.1:mRNA-p1	5
LmjF.32.0390	19S proteasome non-atpase subunit 8	27.3331	26.9593	26.8041	27.6011	29.3222	28.0409	23.3332	22.9593	22.8042	23.6011	25.3222	24.0409	0	65.071	9	8	7	8	7	7	169080000	130480000	117180000	203590000	671209984	276160000	10568000	8155300	7324100	12724000	41950000	17260000	0.0752292	-1.28923	0.0752431	-1.28914	LmjF.32.0390:mRNA-p1	10
LmjF.14.1340	delta-4 fatty acid desaturase	10	10	22.8224	23.4175	25.3148	23.5467	10	10	18.735	19.33	21.2274	19.4593	0	3.8291	0	0	2	2	3	2	0	0	7417100	11204000	41737000	12254000	0	0	436300	659030	2455100	720830	0.0726466	-6.48555	0.075637	-7.09389	LmjF.14.1340:mRNA-p1	3
LmjF.30.3040	eukaryotic translation initiation factor 3 subunit d	28.8257	28.2844	28.044	28.8509	30.4003	29.5093	24.0184	23.477	23.2366	24.0435	25.593	24.702	0	48.173	10	10	10	10	9	9	475760000	326929984	276740000	484140000	1417100032	764169984	16992000	11676000	9883400	17291000	50612000	27292000	0.07594	-1.20215	0.0759422	-1.20217	LmjF.30.3040:mRNA-p1	10
LmjF.03.0030	D-3-phosphoglycerate dehydrogenase-like protein	20.3022	22.6396	10	23.8649	26.5916	25.5291	16.1323	18.4697	10	19.6949	22.4218	21.3592	0	21.541	1	1	0	2	2	2	1292900	6534500	0	15277000	101130000	48420000	71830	363030	0	848720	5618600	2690000	0.0659877	-6.01459	0.0762736	-6.29129	LmjF.03.0030:mRNA-p1	2
LmjF.20.0780	Tubulin/FtsZ family, putative	24.1111	23.4394	23.1261	24.2255	26.2879	24.9441	19.6517	18.98	18.6666	19.7661	21.8285	20.4847	0	3.3282	1	1	1	2	2	2	18120000	11375000	9154700	19616000	81931000	32280000	823650	517060	416120	891620	3724100	1467300	0.0762842	-1.59368	0.0762881	-1.59366	LmjF.20.0780:mRNA-p1	2
LmjF.33.0720;LmjF.15.1000	60S ribosomal protein L6, putative	34.033	33.732	33.6185	31.8455	33.4992	32.505	30.711	30.41	30.2966	28.5236	30.1772	29.183	0	76.085	14	14	14	14	14	14	17577000960	14266999808	13187999744	3858800128	12140999680	6094900224	1757699968	1426700032	1318800000	385880000	1214099968	609489984	0.0765237	1.17794	0.0765238	1.17794	LmjF.33.0720:mRNA-p1;LmjF.15.1000:mRNA-p1	14
LmjF.33.0830	2,4-dienoyl-coa reductase fadh1, putative	23.925	22.6802	22.5538	23.9189	25.2282	24.2153	18.5327	17.2879	17.1615	18.5265	19.8359	18.823	0	5.2945	3	1	1	3	3	3	15927000	6720800	6157200	15860000	39306000	19478000	379220	160020	146600	377610	935850	463770	0.0765416	-1.40115	0.0765459	-1.40114	LmjF.33.0830:mRNA-p1	3
LmjF.36.3190	nucleic acid binding protein, putative	27.8163	27.1598	26.8503	24.9772	26.8925	25.2303	23.2928	22.6362	22.3267	20.4536	22.3689	20.7067	0	66.448	8	7	6	6	6	3	236350000	149940000	120990000	33028000	124580000	39363000	10276000	6519000	5260400	1436000	5416400	1711400	0.0768335	1.57548	0.0768312	1.57549	LmjF.36.3190:mRNA-p1	8
LmjF.34.0750	hypothetical protein, conserved	10	10	23.0902	23.2873	25.7405	23.9093	10	10	18.136	18.3331	20.7864	18.9551	0	6.6746	0	0	2	2	4	3	0	0	8930000	10237000	56063000	15755000	0	0	288060	330240	1808500	508210	0.0771088	-6.61564	0.0772371	-6.64619	LmjF.34.0750:mRNA-p1	4
LmjF.31.0960;LmjF.31.0950;LmjF.31.0930;LmjF.31.0920	sodium stibogluconate resistance protein, putative	24.0433	22.7558	22.7076	23.8842	24.8538	24.4563	18.8733	17.5859	17.5376	18.7143	19.6839	19.2864	0	10.25	1	1	1	2	2	2	17288000	7082400	6849400	15483000	30320000	23019000	480210	196730	190260	430090	842230	639410	0.0773811	-1.22922	0.0773731	-1.22925	LmjF.31.0960:mRNA-p1;LmjF.31.0950:mRNA-p1;LmjF.31.0930:mRNA-p1;LmjF.31.0920:mRNA-p1	2
LmjF.31.2280	ADP-ribosylation factor, putative	27.4164	27.2797	26.9179	28.0338	29.6731	27.9778	24.0945	23.9578	23.5959	24.7119	26.3512	24.6558	0	60.972	7	7	6	8	8	8	179130000	162930000	126790000	274800000	856040000	264330000	17913000	16293000	12679000	27480000	85604000	26433000	0.0778715	-1.3569	0.0778715	-1.3569	LmjF.31.2280:mRNA-p1	9
LmjF.25.1860	TLP18.3, Psb32 and MOLO-1 founding proteins of phosphatase, putative	10	21.5077	10	21.9071	25.4718	21.725	10	16.7004	10	17.0997	20.6645	16.9176	0	5.2184	0	1	0	1	3	1	0	2981600	0	3932600	46536000	3466400	0	106490	0	140450	1662000	123800	0.0779272	-5.86541	0.0780613	-5.99383	LmjF.25.1860:mRNA-p1	3
LmjF.36.5360	ubiquinone biosynthesis methyltransferase, putative	23.9498	24.2413	22.4991	24.3141	26.0407	25.6286	19.9498	20.2412	18.4991	20.3141	22.0407	21.6286	0	5.4461	2	2	1	3	2	2	16203000	19831000	5927800	20858000	69030000	51878000	1012700	1239400	370490	1303600	4314400	3242400	0.078081	-1.76445	0.0780809	-1.76446	LmjF.36.5360:mRNA-p1	3
LmjF.36.1925;LmjF.21.1820	60S ribosomal protein L37a	30.9791	30.2709	30.4138	28.7126	30.23	28.2922	29.3941	28.686	28.8288	27.1276	28.645	26.7073	0	38.401	5	5	5	5	5	4	2116600064	1295500032	1430400000	439900000	1259299968	328700000	705529984	431849984	476800000	146630000	419769984	109570000	0.0781159	1.47632	0.0781123	1.47633	LmjF.36.1925:mRNA-p1;LmjF.21.1820:mRNA-p1	5
LmjF.27.2030	branched-chain amino acid aminotransferase, putative	24.6595	24.2442	21.6728	25.2649	26.9146	25.7882	20.3377	19.9223	17.3509	20.943	22.5926	21.4663	0	3.3941	2	2	1	3	3	3	26501000	19871000	3343200	40318000	126500000	57947000	1325100	993570	167160	2015900	6324800	2897300	0.0794543	-2.46374	0.0794599	-2.46369	LmjF.27.2030:mRNA-p1	3
LmjF.23.0220.2;LmjF.23.0220.1;LmjF.23.0210	ATP-binding cassette protein subfamily C, member 2, putative	22.5659	23.3115	23.5953	23.7191	26.2739	25.0846	16.2621	17.0077	17.2914	17.4154	19.9701	18.7808	0	80.349	1	3	3	4	5	3	6208900	10410000	12673000	13809000	81138000	35581000	78594	131770	160410	174800	1027100	450390	0.0796176	-1.86832	0.0796119	-1.86837	LmjF.23.0220.2:mRNA-p1;LmjF.23.0220.1:mRNA-p1;LmjF.23.0210:mRNA-p1;LmjF.23.0250:mRNA-p1	5
LmjF.06.0730	serine-threonine dehydratase, putative	22.7124	22.9697	10	26.3121	27.736	26.8687	19.0119	19.2693	10	22.6117	24.0356	23.1683	0	9.6502	1	1	0	2	2	2	6872300	8214500	0	83317000	223550000	122540000	528640	631890	0	6409000	17196000	9426200	0.0634543	-6.7449	0.0799257	-7.17808	LmjF.06.0730:mRNA-p1	2
LmjF.35.1140;LmjF.35.1130;LmjF.35.1160	oligosaccharyl transferase-like protein	27.0635	26.8909	27.3438	27.9668	30.1707	28.1658	21.9343	21.7616	22.2146	22.8375	25.0414	23.0365	0	58.747	4	5	6	6	7	5	140260000	124440000	170340000	262320000	1208600064	301120000	4007500	3555500	4867000	7495000	34532000	8603600	0.0802741	-1.66832	0.0802747	-1.66831	LmjF.35.1140:mRNA-p1;LmjF.35.1130:mRNA-p1;LmjF.35.1160:mRNA-p1;LmjF.35.1150:mRNA-p1	7
LmjF.09.1070	eukaryotic translation initiation factor 2 subunit, putative	28.8483	28.2831	28.2147	29.0496	30.6956	29.3821	24.6004	24.0352	23.9668	24.8017	26.4477	25.1341	0	201.68	15	13	14	16	17	17	483280000	326630016	311500000	555649984	1739000064	699649984	25436000	17191000	16395000	29245000	91528000	36824000	0.0803224	-1.26041	0.0803227	-1.26042	LmjF.09.1070:mRNA-p1;LmjF.09.1090:mRNA-p1	18
LmjF.35.4270	Present in the outer mitochondrial membrane proteome 6	26.9125	25.7819	25.9891	26.7585	28.9181	28.0064	23.5906	22.46	22.6672	23.4366	25.5961	24.6844	0	33.455	3	3	4	3	3	3	126320000	57694000	66603000	113530000	507230016	269620000	12632000	5769400	6660300	11353000	50723000	26962000	0.0804541	-1.66647	0.0804541	-1.66647	LmjF.35.4270:mRNA-p1	4
LmjF.33.1620	hypothetical protein, conserved	26.0859	26.0995	26.2332	24.4931	25.8878	25.2144	20.4135	20.4271	20.5608	18.8207	20.2154	19.542	0	17.039	5	4	3	5	4	3	71225000	71900000	78884000	23614000	62086000	38931000	1396600	1409800	1546700	463010	1217400	763360	0.0810168	0.941093	0.0810269	0.941083	LmjF.33.1620:mRNA-p1	6
LmjF.21.1340	ATP synthase, putative	26.0751	25.531	24.7878	26.7299	28.0081	26.2022	21.3746	20.8305	20.0873	22.0294	23.3077	21.5017	0	43.715	6	4	2	10	8	7	70693000	48482000	28964000	111300000	269950016	77204000	2719000	1864700	1114000	4280600	10383000	2969400	0.0811215	-1.51547	0.0811283	-1.51545	LmjF.21.1340:mRNA-p1	12
LmjF.30.1230	Zinc finger, C3HC4 type (RING finger), putative	22.9818	21.3348	10	24.7087	26.2767	25.495	17.9374	16.2904	10	19.6642	21.2323	20.4506	0	4.6462	2	1	0	3	3	3	8283200	2645000	0	27419000	81300000	47288000	251010	80151	0	830860	2463600	1433000	0.0818654	-5.72127	0.081205	-5.70646	LmjF.30.1230:mRNA-p1	3
LmjF.02.0370	proteasome regulatory non-ATPase subunit 6, putative	27.4034	26.6811	26.3016	27.6777	29.5039	27.8417	22.5454	21.8231	21.4436	22.8198	24.646	22.9837	0	83.635	13	11	8	16	15	10	177520000	107600000	82713000	214700000	761320000	240540000	6121300	3710400	2852200	7403400	26253000	8294300	0.081317	-1.54575	0.0813211	-1.54574	LmjF.02.0370:mRNA-p1	16
LmjF.32.0570	ATP- dependent RNA helicase, putative	20.8231	20.8925	10	22.9605	25.3933	23.0176	15.8231	15.8925	10	17.9605	20.3933	18.0176	0	7.144	1	1	0	2	4	3	1855100	1946600	0	8161900	44069000	8491600	57973	60831	0	255060	1377200	265360	0.0816384	-4.88525	0.0816391	-4.88525	LmjF.32.0570:mRNA-p1	5
LmjF.17.0920	ATP-dependent RNA helicase, putative	24.7752	24.3288	24.4703	25.6223	27.8703	25.4898	17.9048	17.4584	17.5999	18.7519	20.9999	18.6194	0	28.248	2	2	3	11	12	5	28713000	21071000	23243000	51650000	245350000	47118000	245410	180090	198660	441450	2097000	402720	0.082869	-1.80269	0.0828684	-1.80269	LmjF.17.0920:mRNA-p1	12
LmjF.26.0830	aspartate--ammonia ligase, putative	25.788	24.0093	25.281	25.7774	27.7631	26.9348	21.3286	19.5499	20.8216	21.318	23.3037	22.4754	0	3.3479	2	1	2	2	2	2	57939000	16886000	40771000	57514000	227790000	128290000	2633600	767550	1853200	2614300	10354000	5831400	0.0828879	-1.79899	0.0828853	-1.799	LmjF.26.0830:mRNA-p1	2
LmjF.33.1930	phosphoribosylpyrophosphate synthetase, putative	25.4738	26.0827	26.0206	26.3166	27.5943	26.6321	21.4738	22.0827	22.0206	22.3166	23.5943	22.6321	0	30.867	4	6	6	6	6	5	46599000	71068000	68074000	83576000	202630000	104010000	2912400	4441700	4254600	5223500	12665000	6500400	0.0831158	-0.988637	0.0831235	-0.988659	LmjF.33.1930:mRNA-p1	6
LmjF.32.3050	Ras family, putative	22.8066	19.6154	10	23.2027	25.8495	24.3623	17.3148	14.1236	10	17.7108	20.3576	18.8705	0	7.4278	1	1	0	2	4	2	7336200	803230	0	9654000	60459000	21567000	163030	17849	0	214530	1343500	479270	0.0897512	-5.3308	0.0834207	-5.16684	LmjF.32.3050:mRNA-p1	4
LmjF.18.0210	Activator of Hsp90 ATPase, N-terminal/Activator of Hsp90 ATPase homolog 1-like protein, putative	10	21.1384	10	20.3867	24.1699	22.5468	10	16.8905	10	16.1388	19.9219	18.2989	0	7.5323	0	1	0	1	2	1	0	2308300	0	1370900	18874000	6127300	0	121490	0	72153	993350	322490	0.0836025	-5.32167	0.0840242	-5.82304	LmjF.18.0210:mRNA-p1	2
LmjF.36.4420;LmjF.36.3270	60S ribosomal protein L22, putative	30.9702	30.5508	30.6462	28.7327	30.4103	29.5984	29.3852	28.9658	29.0612	27.1477	28.8253	28.0134	0	323.31	6	5	6	5	7	8	2103600000	1572899968	1680400000	446070016	1427000064	812830016	701200000	524310016	560140032	148690000	475649984	270940000	0.0847414	1.14191	0.0847275	1.14195	LmjF.36.4420:mRNA-p1;LmjF.36.3270:mRNA-p1	8
LmjF.21.0980	intraflagellar transport protein 172, putative	20.7721	22.5034	24.8465	24.7035	27.9382	25.8326	14.1427	15.8741	18.2171	18.0741	21.3088	19.2032	0	39.196	1	2	3	8	13	7	1790700	5945800	30168000	27320000	257170000	59755000	18088	60058	304720	275960	2597700	603590	0.0848632	-3.4507	0.0848608	-3.45072	LmjF.21.0980:mRNA-p1	15
LmjF.32.3910	Endoplasmic Reticulum-Golgi Intermediate Compartment (ERGIC)/Endoplasmic reticulum vesicle transporter, putative	23.2781	10	10	23.1517	25.9779	24.1247	19.8187	10	10	19.6922	22.5185	20.6653	0.001444	2.3562	1	0	0	2	2	2	10172000	0	0	9318400	66088000	18292000	924770	0	0	847130	6008000	1662900	0.0819333	-6.65871	0.0851232	-7.68574	LmjF.32.3910:mRNA-p1	2
LmjF.28.0920	hypothetical protein, conserved	23.6962	23.4695	24.0669	24.1424	25.6216	24.6538	20.2368	20.01	20.6075	20.683	22.1622	21.1944	0.00074184	2.5	1	2	2	2	2	2	13592000	11615000	17573000	18518000	51628000	26396000	1235600	1055900	1597600	1683500	4693500	2399600	0.0855621	-1.06177	0.0855614	-1.06178	LmjF.28.0920:mRNA-p1	2
LmjF.32.0190	hypothetical protein, conserved	25.145	23.873	24.2465	24.9943	27.1945	26.1098	20.39	19.118	19.4916	20.2395	22.4396	21.3549	0	8.1262	2	1	1	3	4	3	37102000	15363000	19903000	33422000	153590000	72416000	1374100	568990	737150	1237900	5688500	2682100	0.085623	-1.67806	0.0856112	-1.67811	LmjF.32.0190:mRNA-p1	4
LmjF.06.0370	glutamine synthetase, putative	27.3165	26.698	26.8376	25.0017	26.3806	23.3336	23.2291	22.6105	22.7501	20.9142	22.2932	19.2461	0	11.727	6	6	6	4	4	2	167140000	108870000	119930000	33594000	87371000	10571000	9832100	6403900	7054400	1976100	5139500	621810	0.0856221	2.04539	0.0856272	2.04538	LmjF.06.0370:mRNA-p1	6
LmjF.36.3210	14-3-3 protein 1, putative	28.459	28.4476	27.1254	28.8983	29.7587	28.9383	24.6516	24.6403	23.3181	25.0909	25.9514	25.1309	0	105.23	7	8	6	8	9	7	368980000	366089984	146410000	500310016	908390016	514380000	26356000	26149000	10458000	35737000	64885000	36741000	0.0860312	-1.18774	0.0860295	-1.18773	LmjF.36.3210:mRNA-p1	9
LmjF.18.0270	glycogen synthase kinase 3, putative	28.2383	28.1166	27.9483	28.4861	29.6119	28.6508	23.9904	23.8687	23.7004	24.2382	25.364	24.403	0	63.749	9	8	8	8	8	8	316649984	291040000	258990000	375990016	820499968	421470016	16666000	15318000	13631000	19789000	43184000	22183000	0.0868401	-0.815208	0.0868374	-0.815207	LmjF.18.0270:mRNA-p1	9
LmjF.36.6290;LmjF.36.6300	glucose transporter 2	23.6268	25.0883	25.012	25.5816	28.3917	26.2904	19.7199	21.1814	21.1051	21.6746	24.4849	22.3835	0	5.5309	1	2	2	2	3	1	12953000	35673000	33834000	50213000	352180000	82073000	863520	2378200	2255600	3347500	23479000	5471500	0.0876187	-2.17887	0.0876211	-2.17888	LmjF.36.6290:mRNA-p1;LmjF.36.6300:mRNA-p1;LmjF.36.6280:mRNA-p1	3
LmjF.31.2030;LmjF.31.1900;LmjF.36.3530	ubiquitin-fusion protein	31.4019	31.0402	31.0821	29.0694	30.8995	29.9044	28.8169	28.4553	28.4971	26.4844	28.3145	27.3194	0	33.624	7	7	7	7	7	6	2837299968	2208199936	2273200128	563329984	2003000064	1004899968	472880000	368040000	378870016	93888000	333830016	167480000	0.0877682	1.21695	0.0877618	1.21697	LmjF.31.2030:mRNA-p1;LmjF.31.1900:mRNA-p1;LmjF.36.3530:mRNA-p1	7
LmjF.36.0190;LmjF.36.0180	elongation factor 2	32.0784	31.3041	31.1591	28.9258	31.0755	29.9385	26.406	25.6317	25.4866	23.2533	25.4031	24.266	0	323.31	42	40	40	32	33	28	4534799872	2651300096	2397799936	509940000	2262799872	1028899968	88917000	51987000	47015000	9998900	44369000	20174000	0.0881568	1.53395	0.0881567	1.53395	LmjF.36.0190:mRNA-p1;LmjF.36.0180:mRNA-p1	43
LmjF.31.2080	hypothetical protein, conserved	22.7815	21.3643	22.5833	23.2301	25.6958	23.6932	17.572	16.1548	17.3739	18.0206	20.4863	18.4838	0	5.3332	2	1	2	2	2	2	7209600	2699500	6284300	9838900	54350000	13563000	194850	72960	169850	265920	1468900	366580	0.0887065	-1.96331	0.0887009	-1.96333	LmjF.31.2080:mRNA-p1	2
LmjF.34.4160	Cytoplasmic dynein 2 heavy chain (DYNC2H1), putative	23.6837	23.2824	24.5978	24.8203	27.0814	29.9292	15.7648	15.3635	16.6789	16.9014	19.1626	22.0103	0	17.349	1	1	2	8	12	6	13474000	10202000	25390000	29624000	142010000	1022300032	55678	42158	104920	122410	586840	4224300	0.0887089	-3.42236	0.0887111	-3.42233	LmjF.34.4160:mRNA-p1	13
LmjF.26.1550	trifunctional enzyme alpha subunit, mitochondrial precursor-like protein	24.3472	26.1604	25.1318	26.3875	28.0567	26.3516	18.7926	20.6059	19.5772	20.8329	22.5021	20.797	0	39.925	3	4	5	7	8	6	21342000	75001000	36765000	87789000	279190016	85629000	454080	1595800	782230	1867800	5940100	1821900	0.0892239	-1.71879	0.0892289	-1.71877	LmjF.26.1550:mRNA-p1	8
LmjF.13.0550	Uncharacterized ACR, COG1678, putative	23.3117	23.189	21.7288	23.6918	25.1208	23.9206	18.4538	18.3311	16.8709	18.8338	20.2628	19.0626	0	4.7977	2	2	1	2	2	2	10412000	9563000	3475500	13550000	36485000	15879000	359050	329760	119850	467250	1258100	547550	0.090028	-1.50121	0.0900299	-1.50118	LmjF.13.0550:mRNA-p1	2
LmjF.01.0420;LmjF.01.0410	ribosomal protein S7, putative	33.9586	33.3895	33.3578	31.1025	33.1766	32.2331	30.6367	30.0675	30.0359	27.7806	29.8547	28.9112	0	42.1	15	14	14	12	15	14	16693999616	11251999744	11008000000	2305600000	9708399616	5048200192	1669400064	1125200000	1100800000	230560000	970840000	504820000	0.0909116	1.3979	0.0909115	1.3979	LmjF.01.0420:mRNA-p1;LmjF.01.0410:mRNA-p1	15
LmjF.36.3690	Nucleoporin NUP119	25.6272	23.5264	23.0921	25.1497	28.113	26.6932	20.0726	17.9718	17.5375	19.5951	22.5584	21.1387	0	5.7904	3	2	1	4	5	4	51827000	12082000	8941300	37224000	290310016	108510000	1102700	257060	190240	791990	6176800	2308800	0.0909964	-2.57013	0.0909958	-2.57015	LmjF.36.3690:mRNA-p1	6
LmjF.29.0920	LETM1 and EF-hand domain-containing protein 1, putative	21.2108	10	21.8488	23.4161	25.7434	24.3619	16.4559	10	17.0938	18.6612	20.9886	19.607	0	10.447	1	0	1	3	3	2	2427100	0	3776900	11193000	56176000	21561000	89894	0	139880	414550	2080600	798560	0.0872509	-5.15396	0.0911823	-5.23568	LmjF.29.0920:mRNA-p1	3
LmjF.15.1480	cAMP specific phosphodiesterase, putative	25.5141	24.3676	24.3426	25.6599	27.2568	25.6611	19.9905	18.844	18.819	20.1363	21.7333	20.1375	0	11.249	4	3	2	5	6	4	47920000	21646000	21274000	53014000	160370000	53059000	1041700	470560	462470	1152500	3486300	1153400	0.0919639	-1.45116	0.0919612	-1.45118	LmjF.15.1480:mRNA-p1	6
LmjF.30.3420.1;LmjF.30.3420.2	T-complex protein 11, putative	21.0703	10	21.9169	22.9243	25.7967	24.1874	15.6109	10	16.4574	17.4648	20.3373	18.728	0	6.2539	1	0	1	2	4	3	2201900	0	3959400	7959700	58290000	19105000	50043	0	89986	180900	1324800	434210	0.099836	-4.97377	0.0925334	-4.82064	LmjF.30.3420.1:mRNA-p1;LmjF.30.3420.2:mRNA-p1	4
LmjF.32.0840	hypothetical protein, conserved	24.5788	24.5933	24.8066	25.3071	26.9884	25.3568	20.4914	20.5058	20.7191	21.2196	22.9009	21.2693	0	7.8816	2	4	4	3	3	3	25059000	25311000	29344000	41513000	133140000	42970000	1474100	1488900	1726100	2442000	7831500	2527600	0.0929006	-1.22454	0.0928978	-1.22451	LmjF.32.0840:mRNA-p1	4
LmjF.36.0360	Integral membrane protein DUF106, putative	21.4318	22.1517	23.549	23.358	25.0969	23.9729	17.9723	18.6922	20.0895	19.8985	21.6375	20.5134	0	6.0903	2	1	2	2	2	2	2828800	4659200	12273000	10751000	35886000	16465000	257160	423570	1115700	977360	3262300	1496800	0.0929634	-1.76513	0.0929612	-1.76512	LmjF.36.0360:mRNA-p1	2
LmjF.36.2830	pre-mRNA splicing factor ATP-dependent RNA helicase, putative	23.4324	18.8149	22.1375	24.2214	26.8625	24.1155	17.5744	12.9569	16.2795	18.3634	21.0045	18.2575	0	13.34	2	1	1	4	7	2	11320000	461160	4613700	19560000	122020000	18176000	195170	7951.1	79547	337240	2103700	313370	0.0932178	-3.6049	0.0932183	-3.60486	LmjF.36.2830:mRNA-p1	7
LmjF.26.0010	brix domain containing-like protein	24.6048	24.0745	24.151	21.4049	21.5865	10	20.0812	19.5509	19.6274	16.8814	17.0629	10	0	4.1269	3	4	3	1	1	0	25514000	17666000	18628000	2776700	3149000	0	1109300	768100	809920	120730	136910	0	0.0850583	4.94628	0.093636	5.10509	LmjF.26.0010:mRNA-p1	4
LmjF.29.0880	ADP-ribosylation factor-like protein 3A, putative	25.2954	24.7423	24.6403	23.7638	24.6977	23.8364	21.9734	21.4203	21.3183	20.4418	21.3758	20.5145	0	44.914	4	4	4	3	3	2	41178000	28065000	26149000	14243000	27212000	14979000	4117800	2806500	2614900	1424300	2721200	1497900	0.0938353	0.793322	0.0938348	0.793322	LmjF.29.0880:mRNA-p1	4
LmjF.06.0040	39S mitochondrial ribosomal protein L46, putative	22.6404	10	21.6296	25.0071	25.9017	25.1601	18.4704	10	17.4596	20.8372	21.7318	20.9902	0	18.554	1	0	1	3	4	2	6537800	0	3244500	33720000	62690000	37493000	363210	0	180250	1873300	3482800	2082900	0.080998	-5.59967	0.0938617	-5.87635	LmjF.06.0040:mRNA-p1	4
LmjF.20.1690	SNAP protein, putative	23.4593	22.4396	10	25.8366	27.3957	26.2488	19.2113	18.1917	10	21.5888	23.1478	22.0008	0	6.2462	2	1	0	4	4	3	11533000	5688600	0	59925000	176570000	79738000	606990	299400	0	3154000	9293300	4196700	0.083996	-6.19406	0.0944446	-6.44477	LmjF.20.1690:mRNA-p1	4
LmjF.19.1120	proteasome regulatory non-ATP-ase subunit 9, putative	25.6474	24.4588	25.3153	25.781	27.8091	26.3952	21.0035	19.8149	20.6714	21.1371	23.1653	21.7514	0	21.064	4	3	5	5	7	4	52558000	23059000	41750000	57657000	235170000	88257000	2102300	922350	1670000	2306300	9406700	3530300	0.0944925	-1.52127	0.0944884	-1.52129	LmjF.19.1120:mRNA-p1	7
LmjF.09.1100	hypothetical protein, conserved	21.0958	24.2539	23.984	24.6552	26.5471	25.6364	17.1888	20.3471	20.0772	20.7484	22.6402	21.7295	0	11.786	1	3	3	3	3	3	2241100	20006000	16592000	26422000	98057000	52158000	149400	1333800	1106200	1761500	6537100	3477200	0.0950157	-2.50168	0.0950256	-2.50166	LmjF.09.1100:mRNA-p1	3
LmjF.06.1100	peripherally associated ATOM36	10	10	23.4599	22.6355	25.0481	25.0258	10	10	19.4599	18.6355	21.0481	21.0258	0	7.8381	0	0	1	1	2	2	0	0	11538000	6515800	34693000	34160000	0	0	721110	407240	2168300	2135000	0.0938067	-6.41652	0.0950386	-7.0832	LmjF.06.1100:mRNA-p1	2
LmjF.15.0780	hypothetical protein, conserved	24.6572	24.1572	22.266	25.047	26.6715	25.1919	19.4477	18.9477	17.0565	19.8376	21.462	19.9825	0	12.385	3	3	1	4	7	4	26457000	18709000	5043600	34666000	106890000	38329000	715040	505640	136310	936920	2888800	1035900	0.0954626	-1.94337	0.0954607	-1.94337	LmjF.15.0780:mRNA-p1	7
LmjF.11.0900	60S ribosomal protein L24, putative	25.2798	24.656	23.8481	10	23.1266	18.4238	22.2799	21.656	20.848	10	20.1265	15.4238	0	3.8002	2	2	2	0	1	1	40737000	26435000	15100000	0	9157700	351660	5092200	3304400	1887400	0	1144700	43957	0.0742146	5.74448	0.0958509	6.41115	LmjF.11.0900:mRNA-p1	2
LmjF.36.1520	Serine/threonine-protein kinase NEK17, putative	25.4289	25.2236	25.0502	26.2906	27.3696	25.5513	20.7284	20.5232	20.3497	21.5902	22.6691	20.8509	0	25.292	5	5	5	9	8	3	45170000	39181000	34742000	82085000	173410000	49172000	1737300	1506900	1336200	3157100	6669500	1891200	0.0958809	-1.16962	0.0958786	-1.16964	LmjF.36.1520:mRNA-p1	9
LmjF.28.0140	pantothenate kinase subunit, putative	23.4973	22.4573	23.278	23.6751	26.3042	24.6492	17.2685	16.2285	17.0491	17.4462	20.0754	18.4204	0	12.431	2	2	3	4	6	3	11841000	5758600	10171000	13394000	82863000	26312000	157880	76782	135610	178580	1104800	350830	0.0961571	-1.79866	0.0961586	-1.79864	LmjF.28.0140:mRNA-p1	6
LmjF.31.2980	hypothetical protein, conserved	10	22.5919	21.5337	24.3764	26.8628	23.95	10	17.1656	16.1074	18.9501	21.4364	18.5238	0	3.6805	0	1	1	3	4	2	0	6321900	3035900	21778000	122040000	16206000	0	147020	70603	506460	2838000	376890	0.102887	-5.35452	0.0966598	-5.21241	LmjF.31.2980:mRNA-p1	4
LmjF.36.6090	ABC1 family, putative	23.2133	21.6865	21.6295	23.1731	24.2997	23.1891	18.6284	17.1015	17.0445	18.5881	19.7148	18.6042	0	2.6912	2	1	1	2	2	2	9725400	3375200	3244300	9457900	20651000	9563600	405220	140630	135180	394080	860480	398480	0.0972884	-1.37752	0.0972869	-1.37755	LmjF.36.6090:mRNA-p1	2
LmjF.35.3020	phospholipase A1, putative	22.5445	21.7229	21.854	22.4479	25.0552	23.7525	18.021	17.1993	17.3304	17.9243	20.5315	19.2289	0	4.6204	1	1	1	1	2	1	6117600	3461300	3790600	5721300	34862000	14132000	265980	150490	164810	248750	1515700	614440	0.0975773	-1.71137	0.097576	-1.71136	LmjF.35.3020:mRNA-p1	2
LmjF.36.4360	Regulatory particle triple-A ATPase subunit 6	26.9847	26.299	26.4904	26.9836	29.268	27.9918	22.3408	21.6552	21.8465	22.3397	24.6241	23.348	0	72.911	7	7	9	11	13	10	132800000	82566000	94275000	132700000	646449984	266920000	5312000	3302600	3771000	5307900	25858000	10677000	0.0976003	-1.48976	0.097602	-1.48977	LmjF.36.4360:mRNA-p1	13
LmjF.34.0110	adenylate kinase, putative	25.4064	24.9299	24.9113	22.801	20.8549	10	21.706	21.2295	21.2109	19.1006	17.1545	10	0	3.5458	2	2	2	2	1	0	44473000	31963000	31553000	7307900	1896500	0	3421000	2458700	2427200	562140	145890	0	0.0782128	5.53056	0.0977876	5.96374	LmjF.34.0110:mRNA-p1	2
LmjF.23.0550	ubiquitin-activating enzyme E1, putative	22.1704	10	21.8727	23.5009	26.2011	24.5544	16.47	10	16.1723	17.8005	20.5007	18.854	0	6.3207	1	0	1	2	5	2	4720300	0	3840200	11871000	77148000	24639000	90775	0	73849	228290	1483600	473820	0.109348	-5.0711	0.0980199	-4.83762	LmjF.23.0550:mRNA-p1	6
LmjF.29.1290	hypothetical protein, conserved	24.6162	25.4288	22.8843	26.1971	25.9529	25.7002	22.2943	23.1069	20.5623	23.8751	23.631	23.3782	0	6.8673	2	2	1	2	2	2	25717000	45168000	7741900	76932000	64954000	54516000	5143500	9033500	1548400	15386000	12991000	10903000	0.0982967	-1.6403	0.0982977	-1.64028	LmjF.29.1290:mRNA-p1	2
LmjF.11.0480	mRNA cap guanine-N7 methyltransferase, putative	26.7596	26.631	26.6084	26.9787	29.6714	28.3601	21.2361	21.1075	21.0849	21.4551	24.1479	22.8365	0	48.444	8	7	9	12	15	15	113620000	103930000	102310000	132250000	855049984	344540000	2470100	2259400	2224200	2874900	18588000	7490100	0.0985646	-1.67039	0.0985771	-1.67033	LmjF.11.0480:mRNA-p1	16
LmjF.30.0250	ubiquitin hydrolase, putative	22.1905	21.7432	10	23.8331	26.1396	24.1392	16.7642	16.3169	10	18.4068	20.7133	18.7129	0	12.969	1	1	0	4	6	3	4786300	3510300	0	14944000	73925000	18477000	111310	81634	0	347540	1719200	429690	0.106362	-5.0594	0.0993809	-4.91732	LmjF.30.0250:mRNA-p1	7
LmjF.16.1065	ubiquitin fold modifier protein, putative	25.5527	25.4234	24.6117	22.2374	21.1667	10	22.9678	22.8385	22.0267	19.6524	18.5817	10	0	7.4179	2	2	2	1	1	0	49220000	45000000	25637000	4944500	2354000	0	8203300	7500000	4272800	824090	392330	0	0.0654686	5.72794	0.100345	6.53294	LmjF.16.1065:mRNA-p1	2
LmjF.11.0820	hypothetical protein, conserved	26.6505	26.3482	26.1425	22.3518	23.801	10	22.191	21.8888	21.6831	17.8923	19.3416	10	0	21.641	3	3	2	1	1	0	105340000	85428000	74076000	5352400	14615000	0	4788100	3883100	3367100	243290	664340	0	0.0928938	5.99616	0.100761	6.17633	LmjF.11.0820:mRNA-p1	3
LmjF.27.1710:pseudogenic_transcript	eukaryotic translation release factor, putative	22.8893	10	23.5736	26.1813	27.1184	26.0605	18.1345	10	18.8187	21.4264	22.3635	21.3056	0	22.673	1	0	1	2	2	2	7769100	0	12484000	76095000	145700000	69983000	287750	0	462380	2818300	5396100	2591900	0.0976732	-5.96578	0.101302	-6.04743	LmjF.27.1710:pseudogenic_transcript-p1	2
LmjF.21.1700	proteasome alpha 2 subunit, putative	26.1143	25.8546	25.4217	25.384	25.0046	23.8932	22.4139	22.1542	21.7212	21.6835	21.3041	20.1927	0	8.8441	3	4	4	4	3	1	72641000	60677000	44945000	43786000	33661000	15580000	5587800	4667500	3457300	3368100	2589300	1198400	0.102333	1.03628	0.102333	1.03632	LmjF.21.1700:mRNA-p1	4
LmjF.23.1100	Leucine Rich repeats (2 copies), putative	23.21	21.5865	21.7781	22.7182	26.3129	24.9121	18.8881	17.2645	17.4562	18.3962	21.9909	20.5901	0	9.2274	1	1	1	2	3	2	9702900	3149000	3596300	6900000	83360000	31570000	485150	157450	179820	345000	4168000	1578500	0.102636	-2.45618	0.102638	-2.45616	LmjF.23.1100:mRNA-p1	3
LmjF.33.0330;LmjF.33.0318;LmjF.33.0365;LmjF.33.0360;LmjF.33.0355;LmjF.33.0350;LmjF.33.0346;LmjF.33.0343;LmjF.33.0340;LmjF.33.0336;LmjF.33.0333;LmjF.33.0326;LmjF.33.0323;LmjF.33.0320;LmjF.33.0316;LmjF.33.0314;LmjF.33.0312	heat shock protein 83	32.1154	31.6424	31.6619	32.2406	34.7217	33.1454	27.1154	26.6424	26.6619	27.2406	29.7217	28.1454	0	323.31	32	30	30	34	39	39	4652700160	3352100096	3397700096	5074500096	28331999232	9500600320	145400000	104750000	106180000	158580000	885390016	296889984	0.102693	-1.56265	0.102695	-1.56265	LmjF.33.0330:mRNA-p1;LmjF.33.0318:mRNA-p1;LmjF.33.0365:mRNA-p1;LmjF.33.0360:mRNA-p1;LmjF.33.0355:mRNA-p1;LmjF.33.0350:mRNA-p1;LmjF.33.0346:mRNA-p1;LmjF.33.0343:mRNA-p1;LmjF.33.0340:mRNA-p1;LmjF.33.0336:mRNA-p1;LmjF.33.0333:mRNA-p1;LmjF.33.0326:mRNA-p1;LmjF.33.0323:mRNA-p1;LmjF.33.0320:mRNA-p1;LmjF.33.0316:mRNA-p1;LmjF.33.0314:mRNA-p1;LmjF.33.0312:mRNA-p1	39
LmjF.23.0830	Na/H antiporter-like protein	21.6782	21.309	10	22.9347	25.0837	23.3262	15.724	15.3549	10	16.9805	19.1295	17.3719	0	18.047	1	1	0	2	2	2	3355700	2598100	0	8017300	35559000	10517000	54124	41906	0	129310	573530	169620	0.120834	-4.45247	0.103069	-4.13436	LmjF.23.0830:mRNA-p1	2
LmjF.05.0280	protein tyrosine phosphatase, putative	20.2361	10	24.1273	25.8473	27.1827	24.8058	16.6512	10	20.5424	22.2623	23.5978	21.2209	0	18.985	1	0	2	3	4	2	1235000	0	18325000	60369000	152340000	29329000	102920	0	1527100	5030700	12695000	2444100	0.0873017	-6.15749	0.103426	-6.62914	LmjF.05.0280:mRNA-p1	4
LmjF.03.0630	hypothetical protein, conserved	23.6944	22.2814	22.9491	23.9424	25.9554	23.9592	19.5245	18.1115	18.7792	19.7724	21.7854	19.7892	0.0014588	2.3951	2	1	1	2	2	2	13575000	5097800	8097600	16120000	65065000	16309000	754160	283210	449870	895530	3614700	906040	0.103698	-1.64398	0.103703	-1.64396	LmjF.03.0630:mRNA-p1	2
LmjF.34.3430	cleavage and polyadenylation specificity factor, putative	25.0396	22.7846	24.4676	25.1009	26.6185	25.6657	19.8697	17.6147	19.2977	19.931	21.4486	20.4958	0	4.9918	2	1	1	3	3	3	34488000	7225100	23199000	35985000	103030000	53228000	958000	200700	644430	999580	2862100	1478600	0.103753	-1.69778	0.103753	-1.6978	LmjF.34.3430:mRNA-p1	3
LmjF.36.0220	dolicholphosphate-mannose synthase	22.1392	22.0279	10	24.0575	26.6424	25.024	18.1392	18.0279	10	20.0576	22.6424	21.024	0	3.3848	1	1	0	2	2	1	4619100	4276200	0	17460000	104750000	34118000	288690	267260	0	1091300	6547000	2132400	0.0899696	-5.51896	0.104658	-5.85234	LmjF.36.0220:mRNA-p1	2
LmjF.30.3080	homoserine kinase	23.9558	23.3927	23.2055	23.8027	25.7637	24.8095	19.9557	19.3927	19.2055	19.8027	21.7637	20.8095	0	4.3702	2	1	2	2	2	2	16271000	11013000	9672700	14633000	56970000	29404000	1016900	688320	604540	914560	3560600	1837700	0.104765	-1.27398	0.104763	-1.27398	LmjF.30.3080:mRNA-p1	2
LmjF.24.0320	fumarate hydratase, putative	22.9318	10	21.0952	23.251	26.3854	25.3694	17.8025	10	15.9659	18.1217	21.2562	20.2402	0	32.885	1	0	1	2	3	2	8001300	0	2240200	9982500	87659000	43347000	228610	0	64007	285210	2504600	1238500	0.106818	-5.32627	0.105015	-5.28317	LmjF.24.0320:mRNA-p1	3
LmjF.33.0660	hypothetical protein, conserved	24.2457	23.8702	23.4569	24.4893	26.3528	24.6794	21.4384	21.0629	20.6496	21.6819	23.5454	21.872	0	7.8128	3	2	1	3	4	4	19892000	15334000	11514000	23551000	85699000	26868000	2841800	2190600	1644900	3364400	12243000	3838300	0.106633	-1.31621	0.106642	-1.31619	LmjF.33.0660:mRNA-p1	4
LmjF.32.0890	ethanolamine-phosphate cytidylyltransferase	10	24.4883	10	24.1341	25.4204	24.7979	10	20.2404	10	19.8861	21.1726	20.5499	0.0026684	1.8226	0	1	0	1	1	2	0	23535000	0	18411000	44907000	29168000	0	1238700	0	968980	2363600	1535100	0.106113	-6.62136	0.106696	-7.12272	LmjF.32.0890:mRNA-p1	2
LmjF.23.1310	dynein heavy chain, putative	27.0151	26.9595	26.5999	27.0597	28.3702	27.6349	19.0321	18.9765	18.6168	19.0767	20.3872	19.6519	0	48.529	2	1	1	6	17	6	135630000	130500000	101710000	139890000	346960000	208420000	536100	515830	402000	552910	1371400	823800	0.10718	-0.830123	0.107201	-0.830107	LmjF.23.1310:mRNA-p1	17
LmjF.34.3110	AAA domain containing protein, putative	23.2765	22.786	22.6908	10	10	22.7109	19.1066	18.6161	18.5209	10	10	18.541	0.0052185	1.6755	1	2	1	0	0	1	10161000	7232000	6770400	0	0	6865400	564480	401780	376130	0	0	381410	0.106587	5.34747	0.107418	5.90083	LmjF.34.3110:mRNA-p1	2
LmjF.31.1000	hypothetical protein, conserved	10	23.225	24.5176	25.8196	28.1777	26.8187	10	17.367	18.6596	19.9617	22.3197	20.9608	0	9.6696	0	1	3	5	6	5	0	9804400	24018000	59221000	303620000	118370000	0	169040	414110	1021100	5234900	2040900	0.12015	-6.02447	0.108142	-5.73851	LmjF.31.1000:mRNA-p1	6
LmjF.17.1290	eukaryotic translation initiation factor 3 subunit b	27.0065	25.0279	25.8976	26.6693	28.6206	27.6032	21.919	19.9405	20.8102	21.5818	23.5331	22.5158	0	70.038	11	5	9	13	14	14	134820000	34210000	62512000	106720000	412710016	203890000	3965300	1006200	1838600	3138800	12139000	5996900	0.108626	-1.65367	0.108627	-1.65368	LmjF.17.1290:mRNA-p1	15
LmjF.07.0760	6-phosphofructo-2-kinase/fructose-2,6-biphosphatase, putative	19.5631	20.6586	10	20.5865	23.5861	28.0962	13.7818	14.8772	10	14.8051	17.8048	22.3148	0	4.0601	1	1	0	1	1	2	774600	1655200	0	1574500	12593000	286950016	14084	30094	0	28628	228970	5217200	0.111051	-5.68238	0.108786	-5.42194	LmjF.07.0760:mRNA-p1	2
LmjF.16.0970	hypothetical protein, conserved	23.4912	23.3145	22.6071	23.804	24.7721	23.6085	17.9676	17.7909	17.0835	18.2804	19.2486	18.085	0	7.9319	1	1	1	3	2	1	11791000	10432000	6388600	14646000	28651000	12790000	256320	226770	138880	318380	622860	278050	0.109208	-0.923944	0.109196	-0.923996	LmjF.16.0970:mRNA-p1	3
LmjF.34.1490	hypothetical protein, conserved	26.1946	26.2039	25.6152	23.9975	25.8301	24.681	22.1071	22.1164	21.5278	19.91	21.7427	20.5935	0	6.9079	2	2	2	2	1	2	76799000	77295000	51399000	16748000	59655000	26898000	4517600	4546700	3023500	985160	3509100	1582200	0.109292	1.16836	0.109289	1.16838	LmjF.34.1490:mRNA-p1	3
LmjF.32.1060	Dynein intermediate chain, axonemal	10	20.9943	21.8193	22.8668	25.2399	23.5395	10	15.9943	16.8193	17.8668	20.2399	18.5395	0	7.1425	0	1	1	2	2	2	0	2088900	3700600	7648600	39626000	12193000	0	65278	115640	239020	1238300	381020	0.111134	-4.61087	0.111133	-4.61087	LmjF.32.1060:mRNA-p1	2
LmjF.26.1250	hypothetical protein, conserved	23.5408	22.3326	23.1027	23.2677	25.6408	24.8324	18.4534	17.2452	18.0153	18.1802	20.5534	19.7449	0	3.2738	2	1	2	2	2	2	12204000	5281900	9007700	10099000	52318000	29874000	358950	155350	264930	297020	1538800	878640	0.111742	-1.58823	0.111752	-1.58822	LmjF.26.1250:mRNA-p1	2
LmjF.18.0800	Ribosomal protein S8, putative	24.1502	23.8965	24.7959	24.8895	26.6887	25.0898	20.1503	19.8965	20.7959	20.8895	22.6887	21.0898	0	9.454	2	2	3	3	4	3	18618000	15616000	29128000	31080000	108170000	35709000	1163700	975970	1820500	1942500	6760400	2231800	0.112616	-1.27512	0.112618	-1.27509	LmjF.18.0800:mRNA-p1	4
LmjF.29.0320	TPR repeat, putative	27.0306	26.8405	26.7163	25.4351	26.7698	25.9578	22.7086	22.5186	22.3943	21.1132	22.4479	21.6359	0	11.95	3	3	3	3	3	3	137090000	120170000	110260000	45365000	114420000	65176000	6854300	6008500	5512800	2268300	5721100	3258800	0.112703	0.808235	0.112719	0.808185	LmjF.29.0320:mRNA-p1	3
LmjF.28.0730	hypothetical protein, conserved	10	23.7271	10	22.6104	24.846	24.3087	10	20.1421	10	19.0254	21.2611	20.7237	0	2.9023	0	2	0	1	2	2	0	13886000	0	6403200	30158000	20780000	0	1157100	0	533600	2513200	1731600	0.114331	-6.01265	0.113771	-6.95603	LmjF.28.0730:mRNA-p1	2
LmjF.21.1555	hypothetical protein, conserved	28.806	28.8966	28.7844	29.1835	30.6066	29.3888	24.558	24.6487	24.5365	24.9355	26.3588	25.1409	0	44.399	11	11	9	10	11	9	469310016	499750016	462360000	609680000	1635000064	702940032	24700000	26303000	24335000	32088000	86055000	36997000	0.114237	-0.897303	0.114245	-0.89731	LmjF.21.1555:mRNA-p1	11
LmjF.30.2890	hypothetical protein, conserved	24.7174	23.9577	23.5676	24.3211	26.2091	25.6691	19.9625	19.2028	18.8127	19.5662	21.4542	20.9142	0	17.304	3	3	2	4	7	6	27585000	16292000	12432000	20959000	77576000	53354000	1021700	603410	460450	776260	2873200	1976100	0.114375	-1.31889	0.11438	-1.31888	LmjF.30.2890:mRNA-p1	7
LmjF.13.1060	NADH-cytochrome b5 reductase, putative	24.7784	24.639	25.3467	25.6109	27.5165	25.6496	20.5305	20.3911	21.0987	21.363	23.2686	21.4016	0	7.8539	2	3	5	4	5	4	28777000	26127000	42668000	51245000	191990000	52636000	1514600	1375100	2245700	2697100	10105000	2770300	0.114627	-1.3376	0.114633	-1.3376	LmjF.13.1060:mRNA-p1	6
LmjF.30.3380	PAS-domain containing phosphoglycerate kinase, putative	25.8869	24.7715	25.7072	26.1228	28.3659	26.5261	21.2431	20.1277	21.0633	21.479	23.722	21.8822	0	68.63	8	7	7	10	12	9	62050000	28640000	54781000	73072000	345929984	96636000	2482000	1145600	2191200	2922900	13837000	3865500	0.115179	-1.54972	0.115173	-1.54973	LmjF.30.3380:mRNA-p1	13
LmjF.19.0790	signal recognition particle protein, putative	22.6352	10	22.494	24.106	26.8982	24.9149	17.4258	10	17.2845	18.8965	21.6887	19.7055	0	9.9975	1	0	1	2	5	3	6514600	0	5907100	18056000	125070000	31633000	176070	0	159650	487990	3380200	854960	0.118454	-5.26327	0.115283	-5.19344	LmjF.19.0790:mRNA-p1	5
LmjF.36.5130	hypothetical protein, conserved	25.4854	25.3908	24.7425	25.6576	27.8038	26.2536	21.1634	21.0688	20.4206	21.3357	23.4819	21.9316	0	5.1829	4	4	2	4	4	3	46975000	43993000	28069000	52930000	234310000	80004000	2348700	2199600	1403500	2646500	11715000	4000200	0.115422	-1.36545	0.115414	-1.36544	LmjF.36.5130:mRNA-p1	4
LmjF.06.0620	Putative Phosphatase/Protein of unknown function DUF89, putative	10	10	10	22.1367	10	22.2243	10	10	10	16.5517	10	16.6393	0.0088328	1.4588	0	0	0	2	0	1	0	0	0	4611200	0	4899800	0	0	0	96066	0	102080	0.116131	-4.787	0.116134	-4.39703	LmjF.06.0620:mRNA-p1	2
LmjF.32.0210	Histone chaperone Rttp106-like, putative	23.8158	23.4481	10	10	10	10	19.1154	18.7477	10	10	10	10	0	5.0335	2	2	0	0	0	0	14766000	11444000	0	0	0	0	567940	440160	0	0	0	0	0.116297	5.75462	0.116285	5.95435	LmjF.32.0210:mRNA-p1	2
LmjF.01.0050	carboxylase, putative	10	10	10	23.5308	23.1943	10	10	10	10	18.2089	17.8724	10	0	3.4728	0	0	0	2	1	0	0	0	0	12119000	9598000	0	0	0	0	302980	239950	0	0.116277	-5.57502	0.116291	-5.36041	LmjF.01.0050:mRNA-p1	2
LmjF.33.1380	mitogen-activated protein kinase 11, putative	10	10	10	24.0017	24.8745	10	10	10	10	19.5423	20.4151	10	0	20.835	0	0	0	2	2	0	0	0	0	16797000	30759000	0	0	0	0	763510	1398200	0	0.116966	-6.29207	0.116877	-6.65248	LmjF.33.1380:mRNA-p1	2
LmjF.28.0710	SNARE associated Golgi protein, putative	21.2368	20.8967	21.6062	23.0438	25.2743	21.7243	16.6517	16.3117	17.0213	18.4589	20.6894	17.1393	0	5.1839	1	1	1	2	2	1	2471200	1952200	3192400	8647400	40581000	3464600	102960	81341	133020	360310	1690900	144360	0.117533	-2.10091	0.117529	-2.10095	LmjF.28.0710:mRNA-p1	2
LmjF.27.1690	mRNA export factor MEX67	10	10	10	23.1405	24.3706	10	10	10	10	18.3331	19.5633	10	0.0021307	2.2235	0	0	0	1	2	0	0	0	0	9246500	21691000	0	0	0	0	330230	774690	0	0.118076	-5.83702	0.117992	-5.96546	LmjF.27.1690:mRNA-p1	2
LmjF.30.0360	endosomal integral membrane protein, putative	10	10	10	10	25.3765	23.8798	10	10	10	10	21.2066	19.7099	0	2.6449	0	0	0	1	2	1	0	0	0	0	43560000	15436000	0	0	0	0	2420000	857550	0.118514	-6.41877	0.118149	-6.97215	LmjF.30.0360:mRNA-p1	2
LmjF.10.1090	hypothetical protein, conserved	22.348	22.2178	21.6099	25.824	24.7334	22.1828	19.348	19.2178	18.6099	22.824	21.7334	19.1828	0	7.9359	1	1	1	3	3	2	5338400	4877900	3200600	59403000	27892000	4761000	667300	609730	400070	7425400	3486500	595120	0.118192	-2.18817	0.118192	-2.18818	LmjF.10.1090:mRNA-p1	4
LmjF.06.0110	hypothetical protein, conserved	10	10	10	10	24.6078	23.1311	10	10	10	10	19.964	18.4872	0	2.5753	0	0	0	0	2	2	0	0	0	0	25567000	9186500	0	0	0	0	1022700	367460	0.118866	-5.91295	0.118658	-6.15039	LmjF.06.0110:mRNA-p1	2
LmjF.28.2310	Eukaryotic translation initiation factor 3 subunit E	27.2259	26.4709	26.4248	27.229	27.4927	27.0902	22.7023	21.9474	21.9012	22.7055	22.9691	22.5667	0	60.137	8	7	8	10	9	9	156970000	93013000	90085000	157310000	188850000	142880000	6824600	4044000	3916800	6839500	8210700	6212300	0.119457	-0.563435	0.119434	-0.563441	LmjF.28.2310:mRNA-p1	10
LmjF.18.0790	DNA-directed RNA polymerase I subunit RPB5z, putative	10	10	10	21.601	23.0882	10	10	10	10	17.2791	18.7662	10	0	2.7848	0	0	0	1	2	0	0	0	0	3180900	8917300	0	0	0	0	159050	445860	0	0.120178	-4.89639	0.119522	-5.34845	LmjF.18.0790:mRNA-p1	2
LmjF.09.0400;LmjF.09.0410	kinetoplastid kinetochore protein 10, putative	10	24.7129	10	23.789	25.9584	24.4825	10	20.0691	10	19.1452	21.3145	19.8387	0.0088552	1.4731	0	1	0	2	2	1	0	27499000	0	14495000	65201000	23441000	0	1100000	0	579790	2608000	937660	0.119991	-6.5057	0.119684	-6.7431	LmjF.09.0400:mRNA-p1;LmjF.09.0410:mRNA-p1	2
LmjF.07.0050	alpha-adaptin-like protein	10	10	10	10	25.5282	23.7669	10	10	10	10	19.8843	18.123	0	5.9702	0	0	0	0	3	3	0	0	0	0	48388000	14274000	0	0	0	0	967760	285480	0.11942	-6.43168	0.119908	-6.00244	LmjF.07.0050:mRNA-p1	3
LmjF.27.0380	Nuclear pore complex protein 158	22.699	22.5278	24.0149	23.5342	27.1301	25.305	17.0266	16.8554	18.3425	17.8618	21.4576	19.6326	0	14.589	1	2	2	3	5	3	6809000	6047000	16951000	12148000	146880000	41454000	133510	118570	332380	238190	2879900	812820	0.120425	-2.24254	0.12043	-2.24249	LmjF.27.0380:mRNA-p1	5
LmjF.29.1450	phosphatidylinositol 4-kinase alpha, putative	10	10	10	10	24.7623	23.3173	10	10	10	10	17.6434	16.1984	0	4.4231	0	0	0	0	3	3	0	0	0	0	28457000	10452000	0	0	0	0	204730	75195	0.118651	-6.02652	0.120433	-4.6139	LmjF.29.1450:mRNA-p1	3
LmjF.36.5890	hypothetical protein, conserved	21.2249	10	20.8224	20.9444	24.9669	24.1563	14.782	10	14.3795	14.5015	18.524	17.7134	0	4.9449	1	0	1	1	3	2	2450900	0	1854300	2017900	32794000	18697000	28172	0	21314	23194	376940	214910	0.139329	-4.34011	0.120738	-3.85911	LmjF.36.5890:mRNA-p1	3
LmjF.07.0460	acyl-CoA dehydrogenase, mitochondrial precursor, putative	22.4954	23.5957	10	24.549	27.3955	26.0552	17.7949	18.8953	10	19.8486	22.695	21.3548	0	51.504	1	2	0	4	5	6	5912800	12677000	0	24547000	176550000	69726000	227410	487570	0	944110	6790200	2681800	0.116575	-5.63621	0.120755	-5.73607	LmjF.07.0460:mRNA-p1	6
LmjF.35.3230	cystathione gamma lyase, putative	28.1869	27.5162	27.7167	28.193	29.7471	28.5106	24.017	23.3462	23.5467	24.023	25.5772	24.3407	0	152.35	8	7	7	8	8	8	305569984	191960000	220570000	306849984	901120000	382430016	16976000	10664000	12254000	17047000	50062000	21246000	0.120811	-1.0103	0.120812	-1.01031	LmjF.35.3230:mRNA-p1	8
LmjF.14.0080	hypothetical protein, conserved	24.9958	25.1441	23.4867	25.2122	27.3478	25.91	21.1885	21.3368	19.6793	21.4048	23.5404	22.1027	0	9.3987	3	4	2	4	4	4	33457000	37080000	11754000	38871000	170810000	63052000	2389800	2648600	839570	2776500	12200000	4503700	0.120981	-1.61448	0.120982	-1.61445	LmjF.14.0080:mRNA-p1	4
LmjF.29.0760	heat shock protein 90, putative	27.0208	26.6655	26.5418	25.4959	26.6724	24.9517	21.8509	21.4956	21.3719	20.326	21.5024	19.7818	0	17.605	7	6	7	7	7	2	136170000	106440000	97699000	47318000	106950000	32450000	3782500	2956800	2713900	1314400	2970700	901390	0.121074	1.03606	0.121049	1.0361	LmjF.29.0760:mRNA-p1	8
LmjF.08.1260;LmjF.08.1222	hypothetical protein, conserved	29.1238	28.8782	28.8053	24.7519	10	25.2799	26.3165	26.0709	25.9979	21.9445	10	22.4725	0	16.435	4	4	4	2	0	2	584990016	493409984	469080000	28252000	0	40739000	83570000	70487000	67011000	4036000	0	5819800	0.0957096	7.25852	0.121372	7.9894	LmjF.08.1260:mRNA-p1;LmjF.08.1222:mRNA-p1	4
LmjF.20.1670	ribosome biogenesis protein, putative	25.3318	25.0818	25.1689	22.6161	22.3769	10	21.2443	20.9944	21.0814	18.5287	18.2894	10	0	5.3615	2	2	1	2	1	0	42230000	35512000	37721000	6428900	5446400	0	2484100	2089000	2218900	378170	320380	0	0.106279	5.19647	0.121395	5.50066	LmjF.20.1670:mRNA-p1	2
LmjF.18.0830	Periodic tryptophan protein 2 homolog, putative	10	10	10	10	23.6487	21.8785	10	10	10	10	18.3268	16.5566	0	6.0711	0	0	0	0	4	2	0	0	0	0	13151000	3855500	0	0	0	0	328780	96387	0.121261	-5.17572	0.121713	-4.9611	LmjF.18.0830:mRNA-p1	4
LmjF.35.1440;LmjF.35.1430;LmjF.32.3900	60S ribosomal protein L2, putative	34.1556	33.4379	33.3481	32.2039	33.4782	32.5789	30.4551	29.7374	29.6476	28.5034	29.7778	28.8785	0	306.31	24	24	24	23	23	22	19136000000	11635999744	10933999616	4946899968	11966000128	6415399936	1472000000	895059968	841040000	380529984	920489984	493500000	0.121836	0.89352	0.121864	0.893467	LmjF.35.1440:mRNA-p1;LmjF.35.1430:mRNA-p1;LmjF.32.3900:mRNA-p1	24
LmjF.36.6050	hypothetical protein, conserved	24.5487	25.3068	25.2711	26.1169	27.4366	25.3823	20.1563	20.9145	20.8788	21.7246	23.0442	20.99	0	19.512	3	4	4	5	6	6	24541000	41506000	40490000	72774000	181650000	43735000	1168600	1976500	1928100	3465400	8649800	2082600	0.122367	-1.26974	0.122371	-1.26972	LmjF.36.6050:mRNA-p1	6
LmjF.30.0520	N-acetyltransferase B complex (NatB) non catalytic subunit, putative	10	10	10	22.8244	24.961	10	10	10	10	17.3325	19.4691	10	0	3.7649	0	0	0	2	2	0	0	0	0	7427300	32660000	0	0	0	0	165050	725770	0	0.121825	-5.92848	0.122509	-5.60057	LmjF.30.0520:mRNA-p1	2
LmjF.06.0560	deoxyuridine triphosphatase, putative	23.0253	22.9318	10	25.5459	27.0768	25.4119	19.3249	19.2313	10	21.8454	23.3764	21.7115	0	7.3647	1	1	0	3	3	2	8537100	8001100	0	48986000	141560000	44643000	656700	615470	0	3768200	10889000	3434100	0.103836	-5.69252	0.122712	-6.1257	LmjF.06.0560:mRNA-p1	3
LmjF.36.5390	phosphoribosylpyrophosphate synthetase, putative	26.101	26.2108	25.461	26.2705	27.543	26.5833	22.4005	22.5104	21.7605	22.5701	23.8425	22.8829	0	17.654	3	4	3	4	5	3	71973000	77667000	46186000	80949000	195550000	100550000	5536400	5974400	3552800	6226800	15042000	7734700	0.122958	-0.874702	0.122957	-0.874687	LmjF.36.5390:mRNA-p1	5
LmjF.35.0830	NADH-dependent fumarate reductase-like protein	10	10	10	21.9981	23.8016	10	10	10	10	15.8688	17.6723	10	0.008254	1.5138	0	0	0	2	1	0	0	0	0	4188700	14622000	0	0	0	0	59838	208880	0	0.121274	-5.26657	0.123125	-4.5137	LmjF.35.0830:mRNA-p1	2
LmjF.18.0590	RNA binding protein, putative	24.1062	24.2624	24.3389	10	24.4373	10	21.1062	21.2624	21.3389	10	21.4373	10	0.0020394	1.9155	2	2	2	0	1	0	18059000	20124000	21219000	0	22717000	0	2257400	2515500	2652400	0	2839700	0	0.125021	6.09007	0.123404	7.4234	LmjF.18.0590:mRNA-p1	2
LmjF.15.1560	condensin subunit 1, putative	10	10	10	10	25.7603	23.4068	10	10	10	10	19.5124	17.1589	0	8.5717	0	0	0	0	4	2	0	0	0	0	56837000	11121000	0	0	0	0	747850	146330	0.122079	-6.38904	0.123983	-5.55709	LmjF.15.1560:mRNA-p1	4
LmjF.15.1310	MGT1 magnesium transporter	10	10	10	22.0943	24.2782	10	10	10	10	16.5708	18.7546	10	0	6.6805	0	0	0	2	3	0	0	0	0	4477700	20345000	0	0	0	0	97341	442280	0	0.123145	-5.4575	0.12413	-5.10845	LmjF.15.1310:mRNA-p1	3
LmjF.28.1940	divalent cation transporter, putative	21.4584	21.5819	10	22.8291	24.7048	23.6358	16.5515	16.6751	10	17.9222	19.7979	18.7289	0	4.8485	1	1	0	2	3	3	2881500	3139100	0	7451300	27346000	13034000	96050	104640	0	248380	911520	434460	0.122491	-4.37645	0.124227	-4.40746	LmjF.28.1940:mRNA-p1	3
LmjF.20.1400	paralyzed flagella protein 16	23.1233	23.5118	22.6481	21.3362	20.8136	10	18.3684	18.7569	17.8932	16.5814	16.0587	10	0.0021614	2.3318	2	2	1	1	1	0	9136900	11961000	6572800	2647600	1843000	0	338400	442980	243440	98060	68259	0	0.11923	4.04444	0.124368	4.12612	LmjF.20.1400:mRNA-p1	2
LmjF.35.3060	ubiquitin-activating enzyme E1, putative	23.5739	22.9497	23.1652	24.1499	25.1292	23.4437	17.741	17.1168	17.3323	18.3169	19.2963	17.6108	0	10.806	3	2	2	4	4	2	12487000	8101200	9406000	18614000	36699000	11409000	219060	142130	165020	326550	643840	200160	0.124674	-1.01134	0.124669	-1.01133	LmjF.35.3060:mRNA-p1	5
LmjF.14.0280	hypothetical protein, conserved	24.2099	10	22.9325	25.5673	27.5279	25.6196	18.5375	10	17.26	19.8949	21.8555	19.9472	0	112.18	1	0	1	5	4	3	19405000	0	8005100	49719000	193520000	51556000	380490	0	156960	974880	3794600	1010900	0.134634	-5.52414	0.124761	-5.30002	LmjF.14.0280:mRNA-p1	5
LmjF.15.1140;LmjF.15.1100;LmjF.15.1060;LmjF.15.1160;LmjF.15.1120;LmjF.15.1080;LmjF.15.1040	tryparedoxin peroxidase	28.2878	28.3563	28.1666	28.875	29.5135	28.37	24.7028	24.7713	24.5817	25.29	25.9285	24.7851	0	11.743	4	4	4	4	4	4	327689984	343630016	301300000	492300000	766369984	346920000	27308000	28636000	25109000	41025000	63864000	28910000	0.125019	-0.649264	0.125027	-0.649239	LmjF.15.1140:mRNA-p1;LmjF.15.1100:mRNA-p1;LmjF.15.1060:mRNA-p1;LmjF.15.1160:mRNA-p1;LmjF.15.1120:mRNA-p1;LmjF.15.1080:mRNA-p1;LmjF.15.1040:mRNA-p1	4
LmjF.13.0640	hypothetical protein, conserved	22.7021	21.9021	10	22.9321	26.4603	25.0256	17.0017	16.2017	10	17.2317	20.7599	19.3251	0.0099626	1.3944	1	1	0	1	2	2	6823800	3919100	0	8003100	92330000	34155000	131230	75368	0	153910	1775600	656820	0.135969	-4.93793	0.125901	-4.70445	LmjF.13.0640:mRNA-p1	2
LmjF.35.1260	ATPase family associated with various cellular activities (AAA), putative	26.2736	24.8785	25.0385	25.7748	28.5838	27.1634	21.8812	20.4862	20.6461	21.3825	24.1915	22.7711	0	42.403	7	4	5	7	8	8	81120000	30845000	34461000	57411000	402340000	150310000	3862800	1468800	1641000	2733900	19159000	7157700	0.126469	-1.77716	0.126463	-1.77718	LmjF.35.1260:mRNA-p1	8
LmjF.25.0080	poly(A)-binding protein 3	25.9463	25.0522	24.3136	21.5348	24.5451	23.4634	20.8589	19.9648	19.2261	16.4473	19.4576	18.3759	0.0020548	1.9597	2	2	1	1	2	1	64658000	34791000	20851000	3038300	24480000	11566000	1901700	1023300	613260	89360	720000	340170	0.126543	1.92294	0.126541	1.92297	LmjF.25.0080:mRNA-p1	2
LmjF.14.1040	Domain of unknown function (DUF202), putative	25.7278	25.4154	25.7522	26.182	28.707	26.5578	22.9205	22.608	22.9448	23.3746	25.8996	23.7504	0	9.969	1	1	1	2	2	2	55571000	44750000	56518000	76130000	438190016	98783000	7938700	6392900	8074000	10876000	62599000	14112000	0.128641	-1.51709	0.128636	-1.51711	LmjF.14.1040:mRNA-p1	2
LmjF.33.3270	delta-12 fatty acid desaturase	10	10	10	10	26.5039	22.7102	10	10	10	10	22.5039	18.7101	0	5.0894	0	0	0	0	2	1	0	0	0	0	95163000	6861800	0	0	0	0	5947700	428860	0.131387	-6.40468	0.128679	-7.07135	LmjF.33.3270:mRNA-p1	2
LmjF.22.1450	cyclophilin 6, putative	24.1374	23.3094	23.6936	25.2615	26.5495	23.9088	20.437	19.609	19.9931	21.5611	22.8491	20.2084	0	16.824	3	2	3	3	4	4	18454000	10395000	13567000	40223000	98219000	15749000	1419600	799620	1043600	3094100	7555300	1211500	0.128696	-1.52645	0.128693	-1.52645	LmjF.22.1450:mRNA-p1	4
LmjF.02.0120	phosphatidylinositol kinase related protein, putative	23.5115	23.1916	23.3045	24.7732	25.1078	23.3173	15.6977	15.3778	15.4907	16.9595	17.2941	15.5035	0.0026954	1.8602	1	1	1	1	2	1	11958000	9580100	10360000	28674000	36159000	10452000	53148	42578	46043	127440	160710	46454	0.129109	-1.06359	0.129105	-1.06361	LmjF.02.0120:mRNA-p1	2
LmjF.34.2050	ATP-dependent RNA helicase, putative	10	10	10	10	23.0017	26.3491	10	10	10	10	17.5098	20.8572	0.0083227	1.5539	0	0	0	0	1	2	0	0	0	0	8398400	85479000	0	0	0	0	186630	1899500	0.127881	-6.45025	0.129157	-6.12234	LmjF.34.2050:mRNA-p1	2
LmjF.16.0170	hypothetical protein, conserved	10	10	10	10	22.4313	24.5351	10	10	10	10	14.65	16.7537	0.001443	2.3518	0	0	0	0	2	2	0	0	0	0	5656000	24311000	0	0	0	0	25709	110500	0.122196	-5.65549	0.129473	-3.80122	LmjF.16.0170:mRNA-p1	3
LmjF.16.0550	orotidine-5-phosphate decarboxylase/orotate phosphoribosyltransferase, putative	29.182	29.2342	28.833	29.3508	31.2203	29.9107	24.3746	24.4269	24.0256	24.5434	26.4129	25.1034	0	146.99	17	17	17	17	18	17	609059968	631500032	478190016	684630016	2501700096	1009299968	21752000	22554000	17078000	24451000	89345000	36047000	0.130735	-1.0775	0.130732	-1.0775	LmjF.16.0550:mRNA-p1	19
LmjF.11.0160	hypothetical protein, conserved	26.6755	25.9989	25.7331	24.414	26.0097	24.8375	20.8426	20.1659	19.9002	18.5811	20.1768	19.0046	0.0051982	1.6593	1	1	1	2	2	1	107180000	67057000	55773000	22353000	67562000	29980000	1880400	1176400	978470	392150	1185300	525970	0.131078	1.04875	0.131086	1.04874	LmjF.11.0160:mRNA-p1	2
LmjF.29.1300	hypothetical protein, conserved	21.8771	22.6721	10	23.8625	26.3742	24.4877	17.7897	18.5846	10	19.775	22.2867	20.4003	0	8.8344	1	1	0	2	3	1	3851900	6683200	0	15252000	86981000	23526000	226580	393130	0	897170	5116500	1383900	0.118303	-5.0584	0.132103	-5.36258	LmjF.29.1300:mRNA-p1	3
LmjF.24.1560	hypothetical protein, conserved	24.1185	24.0019	24.1458	22.6847	21.2433	10	19.1184	19.0019	19.1459	17.6847	16.2433	10	0	3.6282	2	2	2	2	1	0	18213000	16799000	18562000	6741900	2482400	0	569150	524980	580080	210680	77575	0	0.132526	4.44605	0.132523	4.44608	LmjF.24.1560:mRNA-p1	2
LmjF.28.0960;LmjF.30.3590	40S ribosomal protein S14	32.8408	32.1368	32.1327	30.1913	32.1606	31.2819	30.2557	29.5519	29.5477	27.6064	29.5757	28.6969	0	90.562	11	11	11	10	11	11	7692299776	4722200064	4708700160	1226000000	4800799744	2610899968	1282000000	787040000	784780032	204340000	800129984	435140000	0.133238	1.15881	0.133231	1.15879	LmjF.28.0960:mRNA-p1;LmjF.30.3590:mRNA-p1	11
LmjF.32.0370	root hair defective 3 GTP-binding protein (RHD3), putative	22.9308	23.1044	23.1105	23.3617	26.2259	24.3087	17.5732	17.7468	17.753	18.0041	20.8683	18.9511	0	18.362	1	1	1	2	2	2	7995600	9018000	9056400	10779000	78482000	20780000	195010	219950	220890	262890	1914200	506830	0.134044	-1.58354	0.134053	-1.58353	LmjF.32.0370:mRNA-p1	2
LmjF.27.1020	hypothetical protein, conserved	25.2898	25.5658	24.7323	25.3874	28.5151	26.9475	21.8304	22.1063	21.2728	21.928	25.0557	23.488	0	25.278	2	2	3	3	6	6	41019000	49666000	27871000	43891000	383630016	129420000	3729000	4515100	2533700	3990100	34875000	11765000	0.134076	-1.75408	0.134078	-1.75406	LmjF.27.1020:mRNA-p1	6
LmjF.21.1080	cdc2-related kinase 1	25.5241	25.0874	25.3245	25.5617	25.9865	25.5002	21.6172	21.1805	21.4176	21.6548	22.0796	21.5933	0	14.069	3	2	3	4	4	4	48253000	35649000	42017000	49526000	66483000	47459000	3216800	2376600	2801200	3301700	4432200	3163900	0.134796	-0.370801	0.134804	-0.370789	LmjF.21.1080:mRNA-p1	4
LmjF.21.1670	hypothetical protein, conserved	23.6931	22.679	10	24.999	26.9812	25.5066	19.1696	18.1555	10	20.4754	22.4576	20.983	0	10.598	2	1	0	4	4	3	13562000	6715200	0	33530000	132480000	47670000	589670	291970	0	1457800	5759900	2072600	0.128308	-5.37155	0.135341	-5.53032	LmjF.21.1670:mRNA-p1	4
LmjF.26.0940	DnaJ domain/Domain of unknown function (DUF3395), putative	10	20.9687	21.5649	23.378	25.4156	21.6638	10	15.5424	16.1386	17.9517	19.9893	16.2376	0	3.5435	0	1	1	2	3	1	0	2052100	3102200	10901000	44756000	3322500	0	47724	72145	253510	1040800	77267	0.14197	-4.30795	0.135798	-4.16582	LmjF.26.0940:mRNA-p1	3
LmjF.27.0910	Pep3/Vps18/deep orange family/Region in Clathrin and VPS, putative	10	10	10	21.9094	25.7217	10	10	10	10	16.2655	20.0778	10	0.00074683	2.5302	0	0	0	1	2	0	0	0	0	3938900	55336000	0	0	0	0	78779	1106700	0	0.134371	-5.87703	0.137293	-5.44779	LmjF.27.0910:mRNA-p1	2
LmjF.29.2550	RNA polymerase-associated protein CTR9, putative	26.3182	26.5352	26.5139	24.6288	26.3238	22.893	20.9606	21.1776	21.1563	19.2712	20.9663	17.5354	0	5.0673	2	1	3	4	4	1	83670000	97249000	95825000	25942000	83996000	7788800	2040700	2371900	2337200	632730	2048700	189970	0.137373	1.84057	0.137376	1.84056	LmjF.29.2550:mRNA-p1	5
LmjF.26.0970	NMD3 family, putative	23.3347	10	23.422	24.7419	27.4265	25.9018	18.5798	10	18.6671	19.987	22.6716	21.1469	0	25.207	2	0	3	7	8	6	10579000	0	11239000	28058000	180380000	62692000	391820	0	416250	1039200	6680800	2321900	0.133943	-5.43781	0.137426	-5.51953	LmjF.26.0970:mRNA-p1	8
LmjF.04.0045	hypothetical protein, conserved	24.1563	23.0436	23.3785	24.7912	26.9068	24.0183	20.8344	19.7217	20.0566	21.4693	23.5849	20.6963	0	4.066	2	1	1	2	4	2	18697000	8645900	10905000	29034000	125820000	16991000	1869700	864590	1090500	2903400	12582000	1699100	0.137468	-1.71264	0.137468	-1.71264	LmjF.04.0045:mRNA-p1	4
LmjF.34.1360	Nucleoporin NUP225	25.9214	25.1099	25.4228	25.7791	28.4903	26.7705	19.292	18.4805	18.7935	19.1498	21.8609	20.1412	0	47.293	6	4	5	7	9	9	63549000	36211000	44982000	57583000	377089984	114480000	641910	365760	454360	581650	3808900	1156400	0.13807	-1.52862	0.138062	-1.52864	LmjF.34.1360:mRNA-p1	9
LmjF.22.0570	proteasome regulatory ATPase subunit 1, putative	28.7946	28.3564	28.7138	28.9398	30.5944	29.2401	23.9872	23.549	23.9065	24.1325	25.7871	24.4327	0	58.512	16	14	16	19	20	19	465620000	343660000	440260000	514940000	1621200000	634089984	16629000	12273000	15724000	18391000	57900000	22646000	0.139217	-0.969863	0.13921	-0.969887	LmjF.22.0570:mRNA-p1	21
LmjF.05.0140	nucleolar RNA helicase II, putative	28.0162	27.3258	27.3267	27.8891	29.6774	28.3299	22.7308	22.0404	22.0413	22.6037	24.392	23.0445	0	36.254	15	12	12	17	17	15	271460000	168220000	168330000	248570000	858569984	337409984	6960600	4313400	4316100	6373600	22015000	8651600	0.139732	-1.0759	0.139734	-1.07591	LmjF.05.0140:mRNA-p1	18
LmjF.35.1600	Nucleoporin NUP82	10	10	10	20.66	24.4546	10	10	10	10	15.7058	19.5004	10	0	4.3476	0	0	0	1	2	0	0	0	0	1656800	22991000	0	0	0	0	53445	741650	0	0.140557	-5.03818	0.140271	-5.06872	LmjF.35.1600:mRNA-p1	2
LmjF.15.0230	lysyl-tRNA synthetase, putative	25.489	25.051	25.0559	25.3644	26.9734	25.9622	20.631	20.193	20.198	20.5064	22.1155	21.1042	0	40.639	5	4	5	6	7	5	47093000	34762000	34881000	43196000	131770000	65372000	1623900	1198700	1202800	1489500	4543800	2254200	0.140599	-0.901351	0.140607	-0.901337	LmjF.15.0230:mRNA-p1	8
LmjF.20.1580	hypothetical protein, conserved	10	10	10	21.2957	25.0835	10	10	10	10	15.4883	19.2761	10	0	5.4821	0	0	0	2	2	0	0	0	0	2574200	35553000	0	0	0	0	45968	634870	0	0.136938	-5.45972	0.141607	-4.92148	LmjF.20.1580:mRNA-p1	2
LmjF.27.0230	hypothetical protein, conserved	23.1049	10	21.2802	24.3042	25.2373	24.6745	19.783	10	17.9583	20.9822	21.9154	21.3526	0	9.9043	2	0	1	2	2	2	9021200	0	2546700	20715000	39553000	26778000	902120	0	254670	2071500	3955300	2677800	0.115883	-4.94364	0.14208	-5.503	LmjF.27.0230:mRNA-p1	2
LmjF.06.0410;LmjF.06.0415	60S ribosomal protein L19, putative	34.9807	33.8254	34.5443	32.4766	34.2761	33.196	31.8108	30.6555	31.3744	29.3067	31.1061	30.0262	0	33.008	10	10	10	9	10	10	33904001024	15221999616	25053999104	5976200192	20803000320	9840199680	3767099904	1691299968	2783800064	664019968	2311399936	1093400064	0.142379	1.13393	0.142382	1.13392	LmjF.06.0410:mRNA-p1;LmjF.06.0415:mRNA-p1	10
LmjF.36.6060	eukaryotic translation initiation factor 4 gamma 4	27.8149	27.6305	27.7123	27.909	29.7115	28.4433	22.6055	22.4211	22.5028	22.6995	24.502	23.2339	0	41.213	7	9	8	11	12	11	236120000	207790000	219900000	252020000	879139968	365000000	6381700	5616000	5943300	6811400	23760000	9865000	0.145689	-0.968678	0.145686	-0.968662	LmjF.36.6060:mRNA-p1	15
LmjF.18.0560	vacuolar ATP synthase subunit c, putative	24.1595	24.2138	24.4481	24.7142	26.0187	24.5956	19.7	19.7544	19.9887	20.2548	21.5593	20.1362	0	13.33	2	2	4	4	4	2	18738000	19457000	22888000	27525000	67986000	25353000	851720	884410	1040400	1251100	3090300	1152400	0.146298	-0.835763	0.146319	-0.835736	LmjF.18.0560:mRNA-p1	4
LmjF.22.0210	hypothetical protein, conserved	20.2386	10	22.8466	22.5835	24.124	23.3159	14.089	10	16.6968	16.4338	17.9742	17.1662	0	3.5504	1	0	2	2	1	2	1237200	0	7542600	6285100	18283000	10442000	17426	0	106230	88523	257500	147080	0.165595	-3.97937	0.146419	-3.59614	LmjF.22.0210:mRNA-p1	2
LmjF.10.0945	Archaic translocase of outer membrane 12 kDa subunit, putative	22.281	23.9524	23.9023	24.082	25.0285	24.3451	19.4736	21.1451	21.0949	21.2746	22.2211	21.5377	0	5.5549	2	2	2	2	2	2	5096200	16233000	15679000	17758000	34224000	21311000	728030	2319100	2239800	2536900	4889100	3044400	0.147451	-1.10661	0.147454	-1.1066	LmjF.10.0945:mRNA-p1	2
LmjF.15.0820	GDP dissociation inhibitor, putative	10	21.5904	21.9851	22.4809	24.902	23.6814	10	16.2328	16.6276	17.1234	19.5445	18.3239	0	5.9999	0	1	1	2	2	2	0	3157500	4151300	5853800	31352000	13453000	0	77012	101250	142780	764680	328120	0.153947	-4.16298	0.147709	-4.04381	LmjF.15.0820:mRNA-p1	2
LmjF.06.0030	WD domain, G-beta repeat, putative	25.7999	24.6261	25.6583	25.5901	28.0046	26.715	20.7125	19.5387	20.5709	20.5026	22.9172	21.6276	0	6.8384	4	2	4	4	5	5	58418000	25894000	52958000	50511000	269300000	110160000	1718200	761590	1557600	1485600	7920600	3240000	0.149022	-1.40846	0.149028	-1.40845	LmjF.06.0030:mRNA-p1	5
LmjF.26.2230	GDP-mannose 4,6 dehydratase, putative	10	10	10	19.7647	24.085	10	10	10	10	15.1797	19.5	10	0.0020906	2.1176	0	0	0	1	2	0	0	0	0	890750	17795000	0	0	0	0	37115	741450	0	0.15329	-4.61654	0.149361	-4.89324	LmjF.26.2230:mRNA-p1	2
LmjF.16.0140	eukaryotic translation initiation factor 1A, putative	25.5163	23.7743	25.5329	21.8171	10	22.9912	22.5163	20.7743	22.5329	18.8171	10	19.9912	0	6.5542	2	1	2	1	0	1	47992000	14348000	48547000	3694900	0	8337500	5998900	1793500	6068400	461860	0	1042200	0.122091	5.00508	0.151649	5.67173	LmjF.16.0140:mRNA-p1	2
LmjF.32.3830	hypothetical protein, conserved	10	23.6587	10	21.4685	23.8829	23.5635	10	20.4889	10	18.2985	20.713	20.3935	0	3.3398	0	1	0	1	2	1	0	13243000	0	2901700	15469000	12397000	0	1471500	0	322410	1718800	1377400	0.163537	-5.08537	0.152754	-6.30539	LmjF.32.3830:mRNA-p1	2
LmjF.36.6770	beta adaptin, putative	22.7241	20.655	25.9722	25.5958	27.0673	25.3431	17.6366	15.5675	20.8848	20.5083	21.9799	20.2556	0	41.572	2	1	2	5	5	4	6928500	1651100	65829000	50710000	140630000	42563000	203780	48562	1936200	1491500	4136200	1251800	0.153029	-2.88495	0.153034	-2.88493	LmjF.36.6770:mRNA-p1	5
LmjF.21.0250;LmjF.21.0240	hexokinase, putative	26.7607	26.6048	26.7503	24.3422	26.621	25.6544	22.0603	21.9045	22.0498	19.6417	21.9205	20.954	0	34.602	6	8	7	3	6	5	113700000	102060000	112890000	21268000	103210000	52814000	4373300	3925500	4341700	818000	3969400	2031300	0.153087	1.16608	0.153065	1.16612	LmjF.21.0250:mRNA-p1;LmjF.21.0240:mRNA-p1	8
LmjF.34.0990	p-glycoprotein	10	20.848	20.7283	21.2621	22.9488	21.995	10	14.7395	14.6198	15.1535	16.8403	15.8864	0	3.7513	0	1	1	2	1	1	0	1887400	1737200	2514900	8096300	4179700	0	27354	25176	36447	117340	60575	0.182132	-3.20986	0.157327	-2.84035	LmjF.34.0990:mRNA-p1	2
LmjF.09.0220	catalytic subunit of the vacuolar transporter chaperone 4, putative	26.6831	26.0779	24.8444	26.4167	28.416	26.9626	21.3612	20.7559	19.5225	21.0948	23.0941	21.6406	0	119.47	4	6	5	10	12	10	107750000	70830000	30124000	89579000	358150016	130780000	2693700	1770700	753110	2239500	8953800	3269500	0.157935	-1.39661	0.157925	-1.39664	LmjF.09.0220:mRNA-p1	12
LmjF.11.0410	BOP1NT (NUC169) domain/WD domain, G-beta repeat, putative	24.4721	26.0085	26.3834	10	25.2392	21.0318	19.1867	20.7232	21.098	10	19.9539	15.7464	0	11.526	5	5	6	0	4	2	23272000	67507000	87540000	0	39607000	2143900	596720	1731000	2244600	0	1015600	54972	0.161246	5.19767	0.15804	5.10253	LmjF.11.0410:mRNA-p1	7
LmjF.17.1460	ferrochelatase-like protein	24.971	25.0578	24.4951	25.0048	26.9659	25.6785	20.6491	20.7359	20.1732	20.683	22.6439	21.3566	0.0026882	1.8419	1	3	1	3	3	2	32887000	34927000	23646000	33667000	131080000	53704000	1644400	1746400	1182300	1683400	6553800	2685200	0.158202	-1.04176	0.1582	-1.04173	LmjF.17.1460:mRNA-p1	3
LmjF.03.0980	Eukaryotic translation initiation factor 2 subunit alpha	28.7955	28.1149	27.922	28.5363	30.0149	28.9499	24.2106	23.5299	23.337	23.9514	25.4299	24.3649	0	127.17	13	14	13	17	20	16	465929984	290689984	254300000	389300000	1084899968	518550016	19414000	12112000	10596000	16221000	45203000	21606000	0.158544	-0.889576	0.158545	-0.889552	LmjF.03.0980:mRNA-p1	20
LmjF.19.0260	C-terminal motor kinesin, putative	23.3117	21.7827	10	23.8373	26.1714	23.6808	17.8523	16.3233	10	18.3779	20.712	18.2214	0	7.5356	2	1	0	2	3	1	10412000	3607900	0	14988000	75575000	13447000	236630	81999	0	340650	1717600	305620	0.165885	-4.53167	0.159172	-4.37856	LmjF.19.0260:mRNA-p1	3
LmjF.26.0820;LmjF.26.0800;LmjF.26.0810	type II (glutathione peroxidase-like) tryparedoxin peroxidase	23.9052	24.2395	23.8602	24.4906	25.9601	24.3199	20.2048	20.5391	20.1598	20.7902	22.2597	20.6194	0	7.3207	1	1	1	2	3	1	15710000	19807000	15228000	23573000	65279000	20942000	1208500	1523700	1171400	1813300	5021500	1610900	0.159464	-0.921911	0.159489	-0.921858	LmjF.26.0820:mRNA-p1;LmjF.26.0800:mRNA-p1;LmjF.26.0810:mRNA-p1	3
LmjF.36.2510	Nucleoporin NUP96	26.4346	25.382	25.8883	26.3256	28.6272	26.7387	21.1127	20.06	20.5664	21.0036	23.3054	21.4168	0	31.846	9	6	8	10	10	7	90699000	43726000	62111000	84098000	414620000	111980000	2267500	1093100	1552800	2102400	10366000	2799600	0.159852	-1.32884	0.159856	-1.32888	LmjF.36.2510:mRNA-p1	10
LmjF.13.0440	mitogen-activated protein kinase kinase 2	22.2836	10	10	21.5792	24.6802	20.5444	16.4256	10	10	15.7212	18.8223	14.6864	0	3.34	1	0	0	1	3	1	5105500	0	0	3133100	26884000	1529200	88026	0	0	54019	463520	26366	0.150628	-4.84004	0.159872	-4.26807	LmjF.13.0440:mRNA-p1	3
LmjF.19.1250	peroxin 12, putative	25.4098	24.8639	24.7172	23.3621	25.1028	23.0846	21.0175	20.4716	20.3249	18.9698	20.7105	18.6923	0	7.9711	4	4	4	3	4	1	44576000	30533000	27581000	10782000	36033000	8895300	2122700	1454000	1313400	513430	1715900	423580	0.160016	1.14708	0.160016	1.14711	LmjF.19.1250:mRNA-p1	4
LmjF.33.0010	hypothetical protein, conserved	24.2804	24.0497	21.8546	24.1681	27.2096	24.9766	18.821	18.5903	16.3951	18.7087	21.7502	19.5171	0	15	2	4	1	2	7	4	20377000	17365000	3792100	18850000	155210000	33014000	463110	394670	86184	428420	3527400	750310	0.160018	-2.05653	0.160017	-2.05652	LmjF.33.0010:mRNA-p1	7
LmjF.26.1240	heat shock protein 70-related protein	29.9188	29.6582	29.4486	29.8581	31.303	30.2164	24.8314	24.5707	24.3611	24.7706	26.2156	25.129	0	151.89	17	15	16	16	19	18	1015000000	847260032	732680000	973160000	2649400064	1247500032	29854000	24919000	21549000	28622000	77924000	36692000	0.160143	-0.783947	0.160148	-0.783955	LmjF.26.1240:mRNA-p1	19
LmjF.19.0995;LmjF.19.0985	4-coumarate:coa ligase-like protein	10	24.2881	22.5786	25.6428	26.1222	24.8314	10	19.1182	17.4087	20.4729	20.9523	19.6614	0	12.75	0	5	3	6	5	3	0	20486000	6263600	52390000	73043000	29853000	0	569060	173990	1455300	2029000	829240	0.163299	-4.9099	0.16077	-4.85326	LmjF.19.0995:mRNA-p1;LmjF.19.0985:mRNA-p1	6
LmjF.29.1820	Tob55, putative	21.8013	21.9725	22.3643	23.4344	27.3191	22.7561	17.2778	17.449	17.8408	18.9109	22.7955	18.2325	0	7.0073	1	1	1	2	4	1	3654700	4115200	5399300	11336000	167440000	7083700	158900	178920	234750	492890	7280200	307990	0.161155	-2.45712	0.161149	-2.45717	LmjF.29.1820:mRNA-p1	4
LmjF.04.0290	Alcohol dehydrogenase GroES-like domain containing protein, putative	24.0688	22.9078	23.3859	23.6396	26.4032	24.796	19.8989	18.7379	19.216	19.4697	22.2333	20.626	0	9.7211	2	2	3	3	4	4	17597000	7869200	10961000	13069000	88750000	29129000	977630	437180	608950	726060	4930500	1618300	0.161201	-1.49212	0.161201	-1.49211	LmjF.04.0290:mRNA-p1	4
LmjF.20.1710	tRNA (Uracil-5-)-methyltransferase, putative	20.7552	21.5332	19.9205	21.1284	23.2928	21.8281	15.8972	16.6752	15.0625	16.2705	18.4348	16.9701	0	6.1506	1	1	1	1	2	1	1769800	3034900	992380	2292400	10276000	3723100	61027	104650	34220	79049	354340	128380	0.163262	-1.34679	0.163258	-1.34679	LmjF.20.1710:mRNA-p1	2
LmjF.30.3150	Translocon-associated protein beta (TRAPB), putative	24.4353	24.4506	23.1745	24.9704	26.3262	24.394	21.8503	21.8656	20.5895	22.3855	23.7412	21.809	0	10.691	2	2	1	2	2	1	22686000	22928000	9466900	32874000	84134000	22045000	3781000	3821300	1577800	5479000	14022000	3674100	0.164398	-1.21007	0.1644	-1.21006	LmjF.30.3150:mRNA-p1	2
LmjF.27.0760	ras-related protein RAB1A, putative	28.7543	28.2836	28.0465	27.6688	28.2398	26.8046	24.947	24.4762	24.2391	23.8615	24.4325	22.9972	0	25.771	8	8	7	8	9	7	452800000	326740000	277220000	213370000	316980000	117220000	32343000	23338000	19802000	15241000	22642000	8372600	0.165226	0.79036	0.16524	0.790358	LmjF.27.0760:mRNA-p1	10
LmjF.32.2280	hypothetical protein, conserved	10	22.6855	22.4345	24.0636	25.4255	24.3739	10	18.8781	18.6272	20.2562	21.6181	20.5665	0.0026846	1.839	1	1	1	2	2	2	0	6745400	5668500	17533000	45064000	21741000	0	481820	404890	1252300	3218900	1552900	0.147384	-4.58098	0.166466	-4.9785	LmjF.32.2280:mRNA-p1	2
LmjF.19.0230	Complex 1 protein (LYR family), putative	22.8114	10	23.5725	24.5403	25.8308	24.6937	17.526	10	18.2871	19.2549	20.5454	19.4083	0	5.0601	1	1	2	3	4	3	7360800	0	12475000	24398000	59681000	27136000	188740	0	319870	625590	1530300	695800	0.174993	-4.56026	0.1705	-4.46513	LmjF.19.0230:mRNA-p1	4
LmjF.36.5910	2,3-diketo-5-methylthio-1-phosphopentane phosphatase, putative	10	23.7046	23.9298	24.9288	26.9074	26.2439	10	19.4567	19.6819	20.6809	22.6594	21.996	0	5.617	1	2	1	1	2	2	0	13671000	15981000	31938000	125870000	79471000	0	719510	841080	1681000	6624500	4182700	0.160918	-5.14853	0.171261	-5.39924	LmjF.36.5910:mRNA-p1	2
LmjF.20.0150	Domain of unknown function (DUF1736), putative	10	22.6661	23.4615	23.668	25.399	25.5404	10	17.1425	17.938	18.1444	19.8754	20.0169	0	3.7606	0	1	2	2	2	3	0	6655400	11551000	13328000	44244000	48801000	0	144680	251110	289750	961830	1060900	0.179363	-4.49325	0.17135	-4.31875	LmjF.20.0150:mRNA-p1	3
LmjF.21.1770	ATP synthase F1 subunit gamma protein, putative	29.4855	29.1678	29.0976	28.1346	29.314	28.4406	25.398	25.0803	25.0101	24.0472	25.2266	24.3531	0	87.228	10	11	10	9	10	10	751630016	603100032	574460032	294689984	667420032	364300000	44213000	35476000	33791000	17335000	39260000	21429000	0.171461	0.620569	0.171471	0.620546	LmjF.21.1770:mRNA-p1	11
LmjF.19.1005	4-coumarate:coa ligase-like protein	22.8375	22.8134	23.5444	23.4815	25.2171	23.558	17.7083	17.6841	18.4151	18.3522	20.0878	18.4287	0	3.3888	1	2	2	3	3	2	7495200	7370800	12234000	11712000	39004000	12350000	214150	210600	349540	334630	1114400	352840	0.172345	-1.02043	0.172358	-1.0204	LmjF.19.1005:mRNA-p1	3
LmjF.13.0140	hypothetical protein, conserved	10	24.9067	24.733	26.4882	28.2075	27.0347	10	20.9068	20.733	22.4882	24.2075	23.0348	0	37.279	0	2	2	6	6	5	0	31454000	27885000	94131000	309960000	137490000	0	1965900	1742800	5883200	19373000	8593300	0.160606	-5.6969	0.173156	-6.03025	LmjF.13.0140:mRNA-p1	7
LmjF.15.1420	mismatch repair protein MSH3, putative	22.832	23.2286	22.9798	23.2777	25.1374	23.5292	16.9991	17.3957	17.1469	17.4448	19.3045	17.6963	0	3.916	1	1	1	3	3	2	7466700	9828900	8271900	10169000	36908000	12106000	130990	172440	145120	178410	647510	212380	0.178478	-0.967966	0.178471	-0.967983	LmjF.15.1420:mRNA-p1	3
LmjF.34.0310	tRNA pseudouridine synthase, putative	22.6868	24.563	24.679	24.2113	26.5699	25.7682	17.6868	19.5629	19.679	19.2113	21.5699	20.7682	0	7.0877	1	2	2	4	6	5	6751600	24785000	26861000	19423000	99619000	57147000	210990	774520	839400	606970	3113100	1785900	0.179086	-1.54019	0.179079	-1.54022	LmjF.34.0310:mRNA-p1	6
LmjF.30.2900	aldehyde dehydrogenase, putative	24.9162	24.9788	24.8911	24.9049	27.0208	25.8444	20.1089	20.1713	20.0837	20.0975	22.2135	21.0371	0	13.48	4	3	4	4	4	4	31661000	33064000	31114000	31414000	136170000	60248000	1130800	1180800	1111200	1121900	4863200	2151700	0.179778	-0.994709	0.179785	-0.994701	LmjF.30.2900:mRNA-p1	4
LmjF.34.3190	NAD dependent epimerase/dehydratase family, putative	10	23.7106	25.0429	25.5252	27.9956	26.3239	10	19.3183	20.6505	21.1329	23.6032	21.9316	0	13.281	0	2	2	4	4	4	0	13728000	34566000	48289000	267610000	84002000	0	653720	1646000	2299500	12743000	4000100	0.172356	-5.36373	0.179791	-5.56628	LmjF.34.3190:mRNA-p1	4
LmjF.22.0870	ribosomal protein L22p/L17e, putative	22.9795	10	23.7992	24.3068	26.5729	25.5166	19.0726	10	19.8923	20.3999	22.666	21.6097	0	8.305	1	0	2	3	4	4	8270100	0	14597000	20752000	99826000	48002000	551340	0	973120	1383500	6655100	3200100	0.166136	-4.87254	0.180961	-5.23692	LmjF.22.0870:mRNA-p1	4
LmjF.28.2750;LmjF.28.2740	receptor for activated C kinase 1	32.2004	31.5799	31.7579	29.7511	32.0408	30.2925	28.113	27.4924	27.6704	25.6636	27.9534	26.2051	0	243.18	18	16	16	15	18	18	4935099904	3209900032	3631399936	903580032	4418200064	1315100032	290300000	188820000	213610000	53151000	259900000	77361000	0.182711	1.15126	0.18272	1.15124	LmjF.28.2750:mRNA-p1;LmjF.28.2740:mRNA-p1	19
LmjF.18.1610	Noc2p family, putative	26.9736	25.0235	24.862	26.1158	28.8456	26.9734	22.1156	20.1656	20.004	21.2578	23.9876	22.1155	0	19.828	6	5	4	6	6	6	131780000	34106000	30494000	72717000	482380000	131770000	4544200	1176100	1051500	2507500	16634000	4544000	0.183568	-1.69191	0.183565	-1.69193	LmjF.18.1610:mRNA-p1	6
LmjF.35.1230	short chain dehydrogenase, putative	27.2694	27.0828	27.0591	27.0725	28.2383	27.7586	23.569	23.3823	23.3586	23.3721	24.5378	24.0582	0	12.478	4	4	4	5	5	5	161770000	142150000	139830000	141140000	316640000	227080000	12444000	10934000	10756000	10857000	24357000	17468000	0.184137	-0.552713	0.184115	-0.552753	LmjF.35.1230:mRNA-p1	5
LmjF.34.4550	cell differentiation protein-like protein	26.4647	26.2779	25.8037	26.2198	26.8261	26.9111	22.2168	22.03	21.5558	21.9719	22.5783	22.6632	0	18.529	5	5	5	4	4	5	92615000	81367000	58573000	78153000	118980000	126200000	4874500	4282500	3082800	4113300	6262400	6642000	0.184274	-0.470221	0.184276	-0.470227	LmjF.34.4550:mRNA-p1	6
LmjF.11.0930	hypothetical protein, conserved	26.3193	25.4147	24.554	10	23.8947	23.0911	22.1494	21.2448	20.3841	10	19.7247	18.9211	0	32.76	4	4	3	0	1	1	83735000	44730000	24631000	0	15596000	8935200	4652000	2485000	1368400	0	866420	496400	0.173873	4.76743	0.185413	5.04415	LmjF.11.0930:mRNA-p1	4
LmjF.35.2150	short chain dehydrogenase, putative	28.281	25.9282	25.6365	27.4323	29.3624	27.9238	23.8215	21.4687	21.1771	22.9728	24.903	23.4644	0	74.925	5	5	4	7	8	7	326150016	63849000	52163000	181110000	690190016	254630000	14825000	2902200	2371100	8232100	31372000	11574000	0.185782	-1.6243	0.185787	-1.62427	LmjF.35.2150:mRNA-p1	8
LmjF.36.2350	glyceraldehyde 3-phosphate dehydrogenase, cytosolic, putative	25.7737	25.8802	26.0663	26.58	26.5703	29.9383	21.3814	21.4879	21.674	22.1876	22.178	25.546	0	5.7359	2	3	3	3	2	2	57367000	61762000	70263000	100320000	99648000	1028800000	2731800	2941000	3345900	4776900	4745200	48991000	0.186676	-1.7895	0.186684	-1.78948	LmjF.36.2350:mRNA-p1	3
LmjF.10.0910	small GTP-binding protein Rab11, putative	26.7799	26.7124	26.4307	26.9234	28.1632	26.8958	23.1949	23.1274	22.8457	23.3385	24.5782	23.3109	0	24.542	5	4	4	5	5	5	115230000	109960000	90455000	127280000	300580000	124870000	9602100	9163300	7537900	10607000	25048000	10406000	0.186752	-0.686471	0.186715	-0.686511	LmjF.10.0910:mRNA-p1	5
LmjF.22.0080	heat shock protein DNAJ, putative	25.8539	24.7018	25.1989	23.7143	25.2583	24.0667	21.7664	20.6143	21.1114	19.6269	21.1709	19.9793	0	3.4743	2	2	2	1	2	1	60645000	27288000	38514000	13763000	40134000	17571000	3567300	1605200	2265500	809620	2360800	1033600	0.190011	0.905074	0.190008	0.905048	LmjF.22.0080:mRNA-p1	2
LmjF.07.0720	hypothetical protein, conserved	10	23.3097	23.8818	24.3605	26.2642	25.0009	10	17.6092	18.1813	18.6601	20.5638	19.3004	0	7.903	0	1	3	4	4	3	0	10397000	15457000	21540000	80597000	33575000	0	199940	297240	414230	1550000	645660	0.200404	-4.47807	0.190454	-4.24462	LmjF.07.0720:mRNA-p1	4
LmjF.05.1140	V-type proton ATPase subunit D, putative	26.1514	25.7541	25.1517	25.9311	27.5858	26.2736	21.9035	21.5062	20.9038	21.6832	23.3378	22.0257	0	36.156	5	3	3	6	8	4	74536000	56591000	37276000	63981000	201440000	81122000	3923000	2978500	1961900	3367400	10602000	4269600	0.192534	-0.911087	0.192541	-0.911068	LmjF.05.1140:mRNA-p1	8
LmjF.31.2840	hypothetical protein, conserved	10	23.1885	23.1681	23.5014	27.0628	25.0004	10	19.3811	19.3608	19.6941	23.2555	21.193	0	59.743	0	1	1	1	2	2	0	9559400	9425500	11875000	140190000	33564000	0	682810	673250	848240	10014000	2397400	0.179555	-4.73601	0.193674	-5.13359	LmjF.31.2840:mRNA-p1	2
LmjF.36.5700	hypothetical protein, conserved	25.2335	24.9415	25.0188	25.4349	27.4519	25.4562	20.5331	20.2411	20.3183	20.7345	22.7515	20.7558	0	14.561	2	2	2	3	3	2	39449000	32222000	33994000	45360000	183590000	46035000	1517300	1239300	1307400	1744600	7061300	1770600	0.194606	-1.04975	0.194603	-1.04978	LmjF.36.5700:mRNA-p1	3
LmjF.11.0830	hypothetical protein, conserved	24.9895	23.1439	23.3156	24.2399	26.3182	24.8671	19.3171	17.4715	17.6432	18.5674	20.6458	19.1946	0	6.6849	4	2	3	3	4	4	33311000	9268700	10440000	19812000	83668000	30601000	653160	181740	204710	388470	1640600	600010	0.194644	-1.32536	0.19465	-1.32535	LmjF.11.0830:mRNA-p1	4
LmjF.35.3340	6-phosphogluconate dehydrogenase, decarboxylating, putative	27.6448	27.7779	27.6792	27.8127	29.6723	28.2441	23.1212	23.2544	23.1557	23.2891	25.1488	23.7206	0	89.146	8	9	11	11	11	10	209850000	230130000	214920000	235750000	855580032	317929984	9124000	10006000	9344400	10250000	37199000	13823000	0.195033	-0.875754	0.195044	-0.875727	LmjF.35.3340:mRNA-p1	11
LmjF.15.0080	hypothetical protein, conserved	25.4709	24.6539	24.5083	24.778	27.0679	26.1885	21.149	20.332	20.1863	20.456	22.746	21.8666	0	9.7622	2	3	1	3	3	3	46507000	26397000	23863000	28768000	140690000	76477000	2325300	1319900	1193100	1438400	7034400	3823800	0.195921	-1.13378	0.195917	-1.13378	LmjF.15.0080:mRNA-p1	4
LmjF.10.0850	nuclear transport factor 2, putative	22.2094	23.508	22.9409	24.6322	24.7797	22.7409	19.2094	20.508	19.9409	21.6321	21.7797	19.7408	0	6.7063	2	2	2	2	3	1	4849600	11929000	8052000	26003000	28803000	7009400	606200	1491200	1006500	3250300	3600400	876170	0.198417	-1.16481	0.198433	-1.16478	LmjF.10.0850:mRNA-p1	3
LmjF.18.0510	aconitase, putative	26.0187	26.0479	24.8866	25.9114	28.0153	26.4387	20.4641	20.4933	19.332	20.3568	22.4607	20.8841	0	17.323	5	6	5	8	9	6	67985000	69374000	31017000	63112000	271300000	90957000	1446500	1476000	659940	1342800	5772400	1935300	0.198448	-1.13741	0.198441	-1.13744	LmjF.18.0510:mRNA-p1	9
LmjF.32.2200	U5 small nuclear ribonucleoprotein component, putative	24.6848	24.0687	24.4536	24.6397	27.0361	25.0344	18.9568	18.3408	18.7257	18.9118	21.3082	19.3065	0	8.1159	5	4	4	5	6	4	26969000	17596000	22976000	26139000	137620000	34365000	508840	332000	433500	493180	2596600	648390	0.200792	-1.16769	0.200792	-1.1677	LmjF.32.2200:mRNA-p1	6
LmjF.27.1060	cysteine desulfurase, putative	24.4608	10	24.5288	25.3426	27.2966	26.1555	19.6534	10	19.7214	20.5353	22.4892	21.3482	0	7.1793	2	0	2	4	3	3	23090000	0	24205000	42549000	164850000	74748000	824630	0	864460	1519600	5887600	2669600	0.199611	-4.93506	0.201983	-4.99929	LmjF.27.1060:mRNA-p1	4
LmjF.20.1120	phosphatidylinositol 3-kinase, putative	25.9437	25.6365	25.4818	25.5676	27.5998	26.6391	18.6217	18.3146	18.1598	18.2457	20.2779	19.3172	0	16.345	3	3	4	7	8	7	64538000	52163000	46857000	49730000	203410000	104510000	403360	326020	292860	310810	1271300	653210	0.203475	-0.914855	0.203473	-0.914859	LmjF.20.1120:mRNA-p1	8
LmjF.22.0110	GMP synthase [glutamine-hydrolysing]	23.0814	10	21.9109	22.2502	25.7271	24.2513	17.9521	10	16.7816	17.1209	20.5979	19.122	0	3.7192	1	0	1	1	2	1	8875500	0	3943000	4988600	55544000	19969000	253590	0	112660	142530	1587000	570550	0.207472	-4.07878	0.205978	-4.03567	LmjF.22.0110:mRNA-p1	2
LmjF.17.0010	eukaryotic translation initiation factor 3 subunit a	28.9991	28.3482	27.6389	28.4828	30.1815	29.1741	23.7897	23.1387	22.4294	23.2734	24.972	23.9646	0	67.965	16	15	14	18	20	18	536520000	341710016	208990000	375140000	1217699968	605740032	14501000	9235400	5648300	10139000	32910000	16371000	0.206031	-0.950792	0.206042	-0.950766	LmjF.17.0010:mRNA-p1	21
LmjF.34.0860;LmjF.15.0200	60S ribosomal protein L13a, putative	33.8125	33.5982	33.5864	31.8821	33.8158	32.7483	30.8124	30.5982	30.5864	28.8821	30.8159	29.7483	0	133.77	16	16	16	15	17	16	15086000128	13004000256	12897999872	3957900032	15121000448	7214799872	1885699968	1625500032	1612199936	494740000	1890200064	901859968	0.206155	0.850307	0.206188	0.850253	LmjF.34.0860:mRNA-p1;LmjF.15.0200:mRNA-p1	19
LmjF.28.2180	hypothetical protein, conserved	25.6252	24.8452	25.2513	25.5685	26.7577	25.5	21.1016	20.3216	20.7278	21.0449	22.2342	20.9764	0	6.0294	4	3	3	4	4	4	51755000	30140000	39939000	49761000	113470000	47454000	2250200	1310400	1736500	2163500	4933600	2063200	0.206908	-0.701536	0.206915	-0.70155	LmjF.28.2180:mRNA-p1	4
LmjF.25.1080	hypothetical protein, conserved	24.5963	24.2483	24.5606	21.8602	24.0548	10	20.0114	19.6634	19.9756	17.2752	19.4699	10	0	6.5396	1	1	1	1	2	0	25365000	19928000	24745000	3806800	17427000	0	1056900	830350	1031000	158620	726130	0	0.201844	4.16343	0.207504	4.30177	LmjF.25.1080:mRNA-p1	2
LmjF.31.3130	methylcrotonoyl-coa carboxylase biotinylated subunitprotein-like protein	27.8798	25.7822	26.2651	27.0213	28.7535	27.7937	22.5944	20.4969	20.9797	21.7358	23.468	22.5083	0	19.834	9	5	8	8	10	8	246980000	57707000	80647000	136210000	452540000	232670000	6332800	1479700	2067900	3492500	11603000	5966000	0.207579	-1.21375	0.207583	-1.21371	LmjF.31.3130:mRNA-p1	11
LmjF.16.1005;LmjF.16.1040	Protein of unknown function (DUF3184), putative	25.293	24.7121	24.7845	25.1511	26.2352	25.1959	19.7384	19.1575	19.2299	19.5965	20.6806	19.6413	0	7.8248	3	4	1	4	4	3	41110000	27484000	28899000	37260000	78991000	38434000	874680	584760	614870	792760	1680700	817760	0.208143	-0.597533	0.208137	-0.597557	LmjF.16.1005:mRNA-p1;LmjF.16.1040:mRNA-p1;LmjF.16.1050:mRNA-p1	4
LmjF.24.0940	Archaic Translocase of outer membrane 14 kDa subunit, putative	25.622	25.6199	24.6424	23.5052	23.4945	10	22.8147	22.8126	21.835	20.6979	20.6871	10	0	2.6213	3	3	2	1	1	0	51641000	51566000	26187000	11906000	11818000	0	7377300	7366600	3741000	1700900	1688300	0	0.179954	4.6282	0.208655	5.35907	LmjF.24.0940:mRNA-p1	3
LmjF.31.1640;LmjF.31.1630	thiolase protein-like protein	28.244	27.7198	27.5986	27.0527	27.9345	26.7477	23.7846	23.2604	23.1392	22.5933	23.4751	22.2882	0	21.807	7	7	6	6	6	6	317910016	221050000	203240000	139210000	256520000	112680000	14450000	10048000	9238300	6327800	11660000	5121800	0.20901	0.609204	0.209	0.609203	LmjF.31.1640:mRNA-p1;LmjF.31.1630:mRNA-p1	7
LmjF.08.0920.2;LmjF.08.0920.1	hypothetical protein, conserved	10	24.6723	24.1024	26.1691	26.9044	25.596	10	21.2129	20.6429	22.7096	23.4449	22.1366	0	4.263	0	2	1	4	3	3	0	26736000	18011000	75452000	125610000	50719000	0	2430600	1637300	6859300	11419000	4610800	0.190813	-4.96493	0.209377	-5.47846	LmjF.08.0920.2:mRNA-p1;LmjF.08.0920.1:mRNA-p1	4
LmjF.14.1120	kinesin K39, putative	28.5557	28.4498	29.0747	28.6685	30.3391	29.3798	20.821	20.7151	21.34	20.9339	22.6043	21.645	0	6.4247	3	3	3	3	3	3	394560000	366640000	565400000	426670016	1358200064	698529984	1852400	1721300	2654400	2003200	6376500	3279500	0.214022	-0.769061	0.213998	-0.769089	LmjF.14.1120:mRNA-p1	3
LmjF.25.0750	protein phosphatase, putative	27.2512	26.6899	27.0884	27.1096	28.6188	27.4461	22.7277	22.1663	22.5649	22.586	24.0952	22.9225	0	20.69	9	6	8	8	9	9	159750000	108260000	142700000	144810000	412220000	182850000	6945800	4706800	6204400	6296100	17922000	7949900	0.215886	-0.714979	0.215892	-0.714959	LmjF.25.0750:mRNA-p1	10
LmjF.25.2140;LmjF.25.2130	succinyl-CoA synthetase alpha subunit, putative	29.2356	28.437	28.2974	26.8508	28.5867	27.9585	25.5351	24.7366	24.597	23.1504	24.8862	24.258	0	69.825	7	6	6	5	8	7	632089984	363409984	329889984	121030000	403140000	260820000	48622000	27954000	25376000	9310200	31010000	20063000	0.216729	0.858004	0.216725	0.857992	LmjF.25.2140:mRNA-p1;LmjF.25.2130:mRNA-p1	8
LmjF.34.4530	Phosphatidylinositol 3-kinase tor2	19.0926	10	10	21.6054	24.7154	10	12.0373	10	10	14.5501	17.6602	10	0	3.6091	1	0	0	1	2	0	559040	0	0	3190500	27548000	0	4203.3	0	0	23989	207130	0	0.268242	-4.07607	0.218565	-3.39099	LmjF.34.4530:mRNA-p1	2
LmjF.36.2870;LmjF.36.2860	40S ribosomal protein S24e	31.9828	31.1923	31.6916	30.3653	31.5482	31.1364	30.3978	29.6073	30.1066	28.7803	29.9632	29.5515	0	167.51	9	9	9	8	9	9	4244199936	2453600000	3468300032	1383100032	3140199936	2360499968	1414700032	817849984	1156099968	461030016	1046700032	786830016	0.219645	0.605588	0.219638	0.605588	LmjF.36.2870:mRNA-p1;LmjF.36.2860:mRNA-p1	9
LmjF.30.3530	thiosulfate sulfurtransferase, mitochondrial, putative	10	10	23.7455	22.7368	23.3824	20.2947	10	10	19.8386	18.8299	19.4755	16.3878	0	5.0912	0	0	1	2	2	1	0	0	14064000	6989500	10935000	1286200	0	0	937590	465970	728980	85747	0.240093	-4.2228	0.22031	-4.95153	LmjF.30.3530:mRNA-p1	2
LmjF.19.0400	Vesicle-trafficking protein SEC22, putative	25.435	24.773	24.0874	25.0295	27.3057	25.4379	21.85	21.188	20.5024	21.4445	23.7208	21.853	0	16.191	3	3	2	3	3	3	45362000	28670000	17825000	34248000	165900000	45454000	3780200	2389100	1485400	2854000	13825000	3787900	0.221582	-1.15925	0.221575	-1.15927	LmjF.19.0400:mRNA-p1	3
LmjF.32.3870	myosin XXI, putative	26.4484	25.2502	26.1405	26.0784	29.2127	26.8845	20.6935	19.4953	20.3856	20.3235	23.4579	21.1297	0	29.642	7	5	7	10	12	7	91573000	39909000	73973000	70856000	622169984	123890000	1695800	739050	1369900	1312100	11522000	2294400	0.224127	-1.44549	0.224129	-1.44551	LmjF.32.3870:mRNA-p1	12
LmjF.11.1160	protein transport protein SEC31, putative	24.8661	25.0845	23.8409	24.6487	26.9958	25.5226	19.5442	19.7625	18.5189	19.3268	21.6739	20.2006	0	16.881	3	4	2	3	5	4	30581000	35578000	15025000	26302000	133830000	48201000	764530	889440	375620	657560	3345800	1205000	0.224989	-1.12519	0.224987	-1.12521	LmjF.11.1160:mRNA-p1	5
LmjF.09.0970	elongation factor-1 gamma	28.8019	28.7161	28.2123	28.5596	30.9935	29.3481	24.632	24.5462	24.0423	24.3897	26.8236	25.1781	0	33.29	9	11	9	9	11	9	468000000	440960000	310990016	395640000	2137900032	683360000	26000000	24498000	17277000	21980000	118770000	37964000	0.226488	-1.05698	0.22649	-1.05697	LmjF.09.0970:mRNA-p1	11
LmjF.36.0410	hypothetical protein, conserved	23.9781	24.0444	24.1912	22.3651	23.1513	10	20.3931	20.4594	20.6062	18.7801	19.5664	10	0.0039318	1.6988	2	2	2	2	2	0	16524000	17302000	19155000	5402200	9316400	0	1377000	1441800	1596200	450180	776370	0	0.20763	3.89909	0.227236	4.37074	LmjF.36.0410:mRNA-p1	2
LmjF.36.1180	hypothetical protein, conserved	24.2917	23.1854	23.8779	22.3998	23.9463	22.448	20.1219	19.0155	19.708	18.2298	19.7763	18.2781	0	5.803	2	2	2	2	2	1	20537000	9538900	15416000	5533500	16164000	5721700	1141000	529940	856420	307420	897990	317870	0.228877	0.853661	0.228873	0.853675	LmjF.36.1180:mRNA-p1	2
LmjF.32.2960	DNA replication licensing factor MCM7, putative	10	20.9572	20.3349	21.3677	23.4182	20.2887	10	15.4025	14.7803	15.8131	17.8635	14.7341	0	2.6019	0	1	1	2	1	1	0	2035800	1322600	2706000	11209000	1280900	0	43314	28140	57574	238480	27253	0.236043	-2.9275	0.229885	-2.74263	LmjF.32.2960:mRNA-p1	2
LmjF.08.0550	eukaryotic translation initiation factor 2 beta subunit, putative	29.0772	28.4392	28.3349	28.6073	30.2649	29.2519	25.2699	24.6318	24.5276	24.7999	26.4575	25.4445	0	59.524	10	10	10	11	11	11	566380032	363950016	338569984	408929984	1290200064	639289984	40456000	25996000	24184000	29209000	92154000	45663000	0.229926	-0.757628	0.229935	-0.757597	LmjF.08.0550:mRNA-p1	11
LmjF.35.0420;LmjF.35.0410;LmjF.35.0400	40S ribosomal protein S3A, putative	33.8898	33.2194	33.3648	31.8398	33.7718	32.2207	29.9828	29.3126	29.4579	27.933	29.8648	28.3138	0	323.31	25	23	21	20	23	23	15916000256	10001000448	11061000192	3843699968	14666000384	5005000192	1061000000	666750016	737420032	256250000	977699968	333670016	0.231602	0.88054	0.231581	0.880539	LmjF.35.0420:mRNA-p1;LmjF.35.0410:mRNA-p1;LmjF.35.0400:mRNA-p1	26
LmjF.29.1100	Ankyrin repeats (3 copies), putative	10	23.4918	23.274	24.0544	25.7769	24.1691	10	19.0324	18.8145	19.595	21.3174	19.7096	0	13.081	0	1	1	3	3	3	0	11796000	10143000	17422000	57492000	18863000	0	536180	461030	791930	2613300	857420	0.225661	-4.07818	0.232179	-4.25841	LmjF.29.1100:mRNA-p1	4
LmjF.04.0940	chaperone protein DnaJ, putative	26.0732	25.8925	25.8943	24.4477	24.7693	10	21.5496	21.3689	21.3707	19.9242	20.2457	10	0	4.9826	3	3	4	2	1	0	70600000	62288000	62366000	22882000	28596000	0	3069600	2708200	2711600	994870	1243300	0	0.228893	4.54762	0.234298	4.70645	LmjF.04.0940:mRNA-p1	4
LmjF.35.4750	glyceraldehyde-3-phosphate dehydrogenase-like protein	10	19.7004	22.6464	21.4359	23.8633	22.193	10	16.1154	19.0614	17.851	20.2782	18.608	0	12.959	0	1	1	1	2	1	0	851960	6565000	2837000	15260000	4794700	0	70996	547090	236420	1271600	399560	0.221787	-3.3818	0.235618	-3.85346	LmjF.35.4750:mRNA-p1	2
LmjF.36.1640	universal minicircle sequence binding protein, putative	25.4645	25.3255	25.1605	25.1879	26.5692	25.8959	21.2166	21.0776	20.9125	20.9399	22.3212	21.648	0	6.5446	5	3	3	5	4	4	46301000	42046000	37503000	38221000	99568000	62436000	2436900	2213000	1973800	2011600	5240400	3286100	0.236989	-0.567469	0.237003	-0.567457	LmjF.36.1640:mRNA-p1;LmjF.36.1610:mRNA-p1;LmjF.36.1620:mRNA-p1	7
LmjF.06.0350	NAD(P)-dependent steroid dehydrogenase protein, putative	23.9966	10	23.5926	24.5151	25.1052	25.4806	19.6043	10	19.2003	20.1227	20.7129	21.0883	0	5.7992	1	0	1	2	3	3	16738000	0	12650000	23977000	36093000	46820000	797060	0	602360	1141700	1718700	2229500	0.229971	-4.17058	0.23722	-4.37311	LmjF.06.0350:mRNA-p1	3
LmjF.36.5100	hypothetical protein, conserved	29.046	29.0438	28.6418	28.8915	30.3805	29.3696	23.461	23.4589	23.0569	23.3066	24.7956	23.7846	0	156.81	13	13	13	13	15	14	554249984	553420032	418840000	497980000	1397799936	693619968	11547000	11530000	8725800	10375000	29121000	14450000	0.23772	-0.636669	0.237723	-0.636658	LmjF.36.5100:mRNA-p1	16
LmjF.30.2980;LmjF.30.2970	glyceraldehyde 3-phosphate dehydrogenase, glycosomal	29.7582	29.8976	29.6395	29.6336	31.108	30.3456	25.4362	25.5757	25.3176	25.3116	26.7861	26.0237	0	77.013	10	12	12	11	15	14	908019968	1000200000	836360000	832899968	2314400000	1364400000	45401000	50009000	41818000	41645000	115720000	68220000	0.239146	-0.597279	0.239138	-0.597289	LmjF.30.2980:mRNA-p1;LmjF.30.2970:mRNA-p1	16
LmjF.20.1190	cysteine peptidase, Clan CA, family C2, putative	10	21.6761	21.4222	21.2678	25.3136	21.8962	10	16.4666	16.2128	16.0584	20.1042	16.6867	0	15.448	1	1	1	1	2	1	0	3350800	2810200	2524900	41701000	3903200	0	90561	75952	68242	1127100	105490	0.241739	-3.45976	0.240247	-3.38997	LmjF.20.1190:mRNA-p1	2
LmjF.24.1510;LmjF.24.1500	translationally controlled tumor protein (TCTP), putative	28.0738	28.1019	27.799	27.6071	28.0536	27.0475	25.0738	25.102	24.799	24.6071	25.0536	24.0475	0	13.905	4	4	4	6	5	4	282520000	288089984	233520000	204440000	278590016	138710000	35315000	36012000	29190000	25555000	34824000	17339000	0.240646	0.422176	0.240645	0.422175	LmjF.24.1510:mRNA-p1;LmjF.24.1500:mRNA-p1	6
LmjF.22.0090	cap guanylyltransferase-methyltransferase 1	22.5322	22.7644	10	21.9387	25.4212	24.1588	17.1059	17.3381	10	16.5125	19.9949	18.7325	0	6.4858	1	1	0	1	2	2	6065400	7124500	0	4019900	44932000	18729000	141060	165690	0	93486	1044900	435550	0.244774	-3.74074	0.240732	-3.5986	LmjF.22.0090:mRNA-p1	2
LmjF.36.2360	tyrosine aminotransferase	29.4451	28.7217	28.8178	28.9144	31.0008	29.7259	24.8602	24.1367	24.2329	24.3294	26.4157	25.1409	0	53.702	6	6	6	6	6	6	730920000	442689984	473180000	505950016	2148600064	887950016	30455000	18445000	19716000	21081000	89523000	36998000	0.243681	-0.885466	0.243683	-0.885457	LmjF.36.2360:mRNA-p1	6
LmjF.30.0760	hypothetical protein, conserved	27.3984	26.5923	26.2081	26.7182	29.8149	27.6812	21.617	20.811	20.4267	20.9367	24.0336	21.8999	0	100.78	9	10	8	10	15	9	176900000	101180000	77523000	110400000	944480000	215220000	3216300	1839700	1409500	2007200	17172000	3913100	0.243717	-1.33851	0.243726	-1.33848	LmjF.30.0760:mRNA-p1	16
LmjF.35.5040	polyadenylate-binding protein 1	29.9464	29.0382	28.9771	28.1916	29.3019	28.6313	25.139	24.2309	24.1697	23.3843	24.4946	23.8239	0	73.302	18	18	18	17	17	18	1034600000	551280000	528420000	306560000	661849984	415790016	36948000	19689000	18872000	10949000	23638000	14849000	0.245183	0.612314	0.245181	0.612287	LmjF.35.5040:mRNA-p1	20
LmjF.31.1750	nucleosome assembly protein-like protein	25.3057	24.111	23.6486	23.0868	24.3226	22.9889	20.9838	19.7891	19.3266	18.7649	20.0007	18.667	0	4.1048	2	2	2	2	2	2	41475000	18119000	13150000	8908800	20981000	8324500	2073700	905960	657480	445440	1049100	416220	0.245733	0.888995	0.245759	0.888957	LmjF.31.1750:mRNA-p1	2
LmjF.24.1210	Eukaryotic translation initiation factor 1, putative	26.0249	23.9265	23.7677	23.7151	23.8074	23.1051	23.703	21.6046	21.4458	21.3932	21.4855	20.7832	0	7.0126	3	1	1	1	1	1	68279000	15944000	14282000	13771000	14681000	9022400	13656000	3188800	2856400	2754200	2936200	1804500	0.24664	1.0305	0.246642	1.0305	LmjF.24.1210:mRNA-p1	3
LmjF.34.2580	ALBA-domain protein 3	28.6432	28.4904	28.343	27.3405	28.7185	27.7064	25.4733	25.3205	25.1731	24.1706	25.5486	24.5364	0	55.661	8	7	8	8	7	6	419249984	377110016	340489984	169940000	441710016	219000000	46584000	41902000	37832000	18883000	49079000	24333000	0.247035	0.57045	0.247026	0.570451	LmjF.34.2580:mRNA-p1	8
LmjF.26.0180;LmjF.26.0170	60S ribosomal protein L7, putative	33.711	33.1243	33.3496	31.812	33.6732	32.362	30.2516	29.6648	29.8901	28.3525	30.2139	28.9026	0	108.9	18	18	19	17	17	18	14060999680	9362700288	10945000448	3770099968	13697999872	5519900160	1278300032	851150016	994990016	342740000	1245299968	501809984	0.248855	0.779205	0.248869	0.779191	LmjF.26.0180:mRNA-p1;LmjF.26.0170:mRNA-p1	19
LmjF.34.2910	patatin-like phospholipase, putative	23.4026	23.3358	23.4851	20.5267	23.9927	10	18.8791	18.8122	18.9615	16.0032	19.4692	10	0	7.5461	1	1	1	1	2	1	11089000	10587000	11741000	1510600	16693000	0	482130	460290	510500	65680	725780	0	0.244745	3.56801	0.249177	3.72682	LmjF.34.2910:mRNA-p1	2
LmjF.34.2610	ruvB-like DNA helicase, putative	26.4371	25.4169	24.7414	25.8608	27.0132	26.1484	21.5792	20.5589	19.8834	21.0028	22.1552	21.2904	0	20.128	8	6	5	7	8	8	90860000	44797000	28048000	60938000	135450000	74379000	3133100	1544700	967180	2101300	4670800	2564800	0.250406	-0.808994	0.250401	-0.809009	LmjF.34.2610:mRNA-p1	9
LmjF.20.0110.2;LmjF.20.0110.1;LmjF.20.0100	phosphoglycerate kinase B, cytosolic	25.1227	24.0727	23.9993	24.1737	25.8584	25.8419	20.3154	19.2653	19.192	19.3663	21.051	21.0346	0	7.0347	2	1	1	2	3	4	36533000	17644000	16769000	18924000	60834000	60143000	1304800	630150	598910	675850	2172600	2148000	0.251183	-0.893106	0.251207	-0.893062	LmjF.20.0110.2:mRNA-p1;LmjF.20.0110.1:mRNA-p1;LmjF.20.0100:mRNA-p1	4
LmjF.34.0230	intraflagellar transport protein 81, putative	25.3954	24.485	25.1741	25.0992	27.3602	25.5742	19.9692	19.0587	19.7478	19.6729	21.9339	20.1479	0.0058442	1.6549	2	1	2	1	2	2	44135000	23481000	37858000	35942000	172280000	49958000	1026400	546070	880430	835860	4006600	1161800	0.251206	-0.993018	0.251215	-0.993013	LmjF.34.0230:mRNA-p1	2
LmjF.18.1070	Vacuolar protein sorting-associated protein 16 homolog, putative	22.05	21.9165	21.377	21.3285	25.3573	23.3945	16.6923	16.559	16.0195	15.971	19.9998	18.037	0	2.7913	1	1	1	1	3	2	4342100	3958500	2723500	2633500	42985000	11027000	105900	96549	66426	64232	1048400	268960	0.252264	-1.57897	0.252252	-1.57901	LmjF.18.1070:mRNA-p1	3
LmjF.25.0910	cyclophilin a, putative	25.3759	24.4226	24.951	22.8186	24.589	10	21.9165	20.9631	21.4916	19.3591	21.1295	10	0	5.6184	2	1	2	2	2	0	43542000	22487000	32435000	7397300	25236000	0	3958400	2044200	2948600	672480	2294100	0	0.236765	4.114	0.252502	4.62752	LmjF.25.0910:mRNA-p1	3
LmjF.33.0550	hypothetical protein, conserved	23.3126	10	24.3611	23.2162	25.8357	25.5327	16.955	10	18.0036	16.8587	19.4781	19.1751	0.0014524	2.3785	1	0	1	2	3	2	10418000	0	21549000	9745000	59884000	48540000	127050	0	262790	118840	730290	591950	0.266152	-3.97029	0.254169	-3.51777	LmjF.33.0550:mRNA-p1	3
LmjF.32.3010	leucine-rich repeat protein, putative	25.8036	25.6638	25.4838	23.7453	26.0789	24.3072	20.5941	20.4543	20.2743	18.5359	20.8694	19.0977	0	25.191	5	4	5	2	4	1	58566000	53159000	46922000	14062000	70880000	20758000	1582900	1436700	1268200	380070	1915700	561010	0.255714	0.939932	0.25571	0.939934	LmjF.32.3010:mRNA-p1	5
LmjF.10.0290	isocitrate dehydrogenase [NADP], mitochondrial precursor, putative	31.407	30.9561	30.7267	30.9562	32.9245	31.6339	26.5001	26.0492	25.8198	26.0493	28.0176	26.727	0	88.42	24	23	24	23	25	25	2847399936	2083100032	1776899968	2083200000	8152200192	3332400128	94914000	69435000	59228000	69440000	271740000	111080000	0.256395	-0.808271	0.256388	-0.808295	LmjF.10.0290:mRNA-p1	27
LmjF.07.1120	proteasome regulatory non-ATP-ase subunit, putative	26.0886	25.8676	25.3741	25.8669	24.7803	25.1697	22.7667	22.5456	22.0521	22.5449	21.4584	21.8478	0	33.054	4	4	3	4	3	4	71359000	61223000	43486000	61193000	28815000	37743000	7135900	6122300	4348600	6119300	2881500	3774300	0.256734	0.504442	0.256734	0.504442	LmjF.07.1120:mRNA-p1	4
LmjF.35.1010	casein kinase, putative	25.903	26.1107	25.8572	25.8793	28.2231	26.5426	21.9031	22.1107	21.8572	21.8793	24.2231	22.5426	0	16.898	3	4	3	5	8	5	62747000	72461000	60784000	61724000	313329984	97751000	3921700	4528800	3799000	3857800	19583000	6109400	0.258063	-0.924704	0.258059	-0.924704	LmjF.35.1010:mRNA-p1;LmjF.35.1000:mRNA-p1	8
LmjF.36.4620	hypothetical protein, conserved	24.3626	24.1989	24.196	23.7183	27.3575	25.8455	18.3182	18.1545	18.1516	17.6739	21.3131	19.8011	0	21.857	2	1	2	4	9	6	21571000	19258000	19218000	13801000	171960000	60294000	326830	291780	291190	209110	2605500	913550	0.25941	-1.38793	0.259402	-1.38795	LmjF.36.4620:mRNA-p1	9
LmjF.25.2410	hypothetical protein, conserved	23.7977	21.2719	22.6864	19.7567	23.2454	10	18.1253	15.5994	17.014	14.0843	17.573	10	0.0021067	2.1701	2	1	1	1	2	0	14582000	2532000	6749700	885870	9944100	0	285920	49647	132350	17370	194980	0	0.263115	3.25126	0.259738	3.02713	LmjF.25.2410:mRNA-p1	2
LmjF.21.1552	ATP-dependent RNA helicase SUB2, putative	28.0667	27.8886	27.9057	27.8482	28.7639	28.3111	23.5431	23.3651	23.3822	23.3247	24.2403	23.7876	0	70.675	9	10	8	11	10	11	281129984	248490000	251450000	241630000	455809984	333030016	12223000	10804000	10933000	10506000	19818000	14480000	0.260459	-0.354062	0.260424	-0.354078	LmjF.21.1552:mRNA-p1	13
LmjF.16.0760	transaldolase, putative	10	24.483	23.427	24.5182	25.9042	24.8026	10	20.898	19.842	20.9332	22.3192	21.2177	0	2.5784	0	1	1	2	1	1	0	23448000	11278000	24028000	62798000	29264000	0	1954000	939830	2002300	5233100	2438700	0.246966	-4.10503	0.2606	-4.5767	LmjF.16.0760:mRNA-p1	2
LmjF.35.3370	hypothetical protein, conserved	21.1109	21.6212	21.6143	22.4485	26.1011	21.4029	15.8255	16.3358	16.3289	17.1631	20.8157	16.1175	0	34.393	1	1	1	2	5	1	2264700	3225700	3210400	5723600	71982000	2772800	58069	82710	82317	146760	1845700	71098	0.262517	-1.86872	0.262513	-1.86873	LmjF.35.3370:mRNA-p1	5
LmjF.29.0040	hypothetical protein, conserved	24.718	24.187	24.9155	24.1237	24.6474	23.4565	20.8111	20.2801	21.0086	20.2168	20.7406	19.5496	0.0021262	2.2148	2	2	3	3	2	2	27597000	19099000	31645000	18279000	26279000	11511000	1839800	1273300	2109700	1218600	1752000	767380	0.262551	0.530958	0.262558	0.530973	LmjF.29.0040:mRNA-p1	3
LmjF.35.4770	cyclophilin 40	22.9566	24.067	22.9524	22.0462	23.2991	22.6153	18.9566	20.067	18.9524	18.0462	19.2991	18.6153	0	7.0087	1	2	1	1	1	1	8139800	17575000	8116200	4330800	10321000	6425200	508740	1098400	507260	270670	645070	401570	0.264708	0.671788	0.26471	0.671782	LmjF.35.4770:mRNA-p1	2
LmjF.14.1480	glutathione-S-transferase/glutaredoxin, putative	22.4607	22.224	22.0537	20.903	22.036	10	18.5538	18.3171	18.1468	16.9961	18.1291	10	0	2.788	1	2	1	1	1	0	5772300	4898900	4353500	1960800	4300400	0	384820	326590	290230	130720	286690	0	0.250474	2.93314	0.264756	3.29751	LmjF.14.1480:mRNA-p1	2
LmjF.16.0890	Nucleolar protein,Nop52, putative	23.9864	23.3051	23.1892	22.4776	22.9892	10	18.9421	18.2607	18.1448	17.4332	17.9448	10	0	4.471	2	2	2	2	1	0	16620000	10364000	9564200	5840300	8326300	0	503650	314060	289820	176980	252310	0	0.267583	3.33795	0.267079	3.32316	LmjF.16.0890:mRNA-p1	2
LmjF.36.3350	hypothetical protein, conserved	24.8543	10	25.2058	25.1553	27.2932	25.8341	20.2105	10	20.5619	20.5115	22.6493	21.1902	0	25.557	1	0	1	3	4	3	30332000	0	38698000	37369000	164460000	59818000	1213300	0	1547900	1494800	6578600	2392700	0.265052	-4.40749	0.267939	-4.52623	LmjF.36.3350:mRNA-p1	4
LmjF.18.1520;LmjF.18.1510	P-type H+-ATPase, putative	28.1917	27.9513	28.6889	28.0869	31.2354	29.1669	22.8342	22.5937	23.3313	22.7293	25.8778	23.8093	0	103.08	13	13	14	16	24	19	306590016	259520000	432729984	285100000	2528000000	602720000	7477800	6329800	10554000	6953600	61659000	14700000	0.268228	-1.21909	0.268231	-1.21908	LmjF.18.1520:mRNA-p1;LmjF.18.1510:mRNA-p1	24
LmjF.36.4010	hypothetical protein, conserved	23.5936	21.8162	10	22.8385	24.4542	23.4105	18.8386	17.0614	10	18.0836	19.6993	18.6556	0	2.6426	2	1	0	1	1	1	12658000	3692700	0	7500000	22986000	11150000	468810	136770	0	277780	851320	412950	0.266822	-3.43115	0.269137	-3.51283	LmjF.36.4010:mRNA-p1	2
LmjF.24.0300	hypothetical protein, conserved	22.1118	10	22.4874	21.5722	25.074	22.7907	15.7719	10	16.1476	15.2324	18.7342	16.4509	0	6.9714	1	0	2	2	5	2	4532200	0	5880100	3118100	35321000	7255900	55953	0	72594	38495	436060	89579	0.282506	-3.27926	0.274442	-2.83264	LmjF.24.0300:mRNA-p1	5
LmjF.24.1630	Succinate dehydrogenase [ubiquinone] flavoprotein subunit, mitochondrial	25.7096	26.0663	25.7316	26.0237	27.7354	25.9823	20.7555	21.1121	20.7774	21.0695	22.7812	21.0281	0	83.146	4	5	5	6	7	6	54875000	70265000	55717000	68223000	223450000	66290000	1770200	2266600	1797300	2200700	7208000	2138400	0.274798	-0.744618	0.274803	-0.744607	LmjF.24.1630:mRNA-p1	7
LmjF.16.1540	DNA polymerase I alpha catalytic subunit, putative	21.5773	23.3127	10	20.9331	24.9376	24.6556	15.4899	17.2253	10	14.8456	18.8501	18.5681	0	4.3708	1	2	0	1	3	2	3129100	10419000	0	2002100	32134000	26428000	46017	153230	0	29443	472560	388650	0.280207	-3.5454	0.277001	-3.18289	LmjF.16.1540:mRNA-p1	3
LmjF.24.2080;LmjF.24.2070	40S ribosomal protein S8, putative	33.6354	32.9342	32.9457	30.8416	33.5621	32.0202	30.6354	29.9342	29.9457	27.8416	30.562	29.0203	0	156.62	10	10	9	9	10	10	13342999552	8207099904	8272799744	1924199936	12682000384	4355599872	1667900032	1025900032	1034099968	240530000	1585200000	544460032	0.277784	1.03047	0.27777	1.03048	LmjF.24.2080:mRNA-p1;LmjF.24.2070:mRNA-p1	10
LmjF.06.0690	hypothetical protein, conserved	23.107	10	22.6893	22.739	24.6531	23.1467	16.1527	10	15.7351	15.7849	17.6989	16.1925	0	6.3624	1	0	1	2	3	2	9034100	0	6763500	7000600	26382000	9286200	72855	0	54544	56457	212760	74888	0.295232	-3.24749	0.277791	-2.5961	LmjF.06.0690:mRNA-p1	3
LmjF.36.1630	clathrin heavy chain, putative	31.0557	30.4097	30.5533	30.4225	32.7205	31.4702	24.4858	23.8398	23.9836	23.8526	26.1506	24.9003	0	207.11	40	44	41	41	49	45	2232000000	1426400000	1575699968	1439100032	7077000192	2974899968	23494000	15014000	16587000	15148000	74495000	31315000	0.27982	-0.864812	0.279821	-0.864824	LmjF.36.1630:mRNA-p1	51
LmjF.16.1390	EMG1/NEP1 methyltransferase, putative	25.2847	24.749	24.591	24.6234	24.1759	24.7851	21.3778	20.8421	20.6841	20.7165	20.269	20.8782	0	16.437	3	3	3	4	3	3	40874000	28196000	25271000	25845000	18953000	28910000	2724900	1879700	1684800	1723000	1263500	1927300	0.280238	0.346759	0.280195	0.346785	LmjF.16.1390:mRNA-p1	4
LmjF.14.1070	CMGC/DYRK protein kinase, putative	10	24.4071	23.9607	24.3061	26.5604	24.1812	10	18.7632	18.3168	18.6623	20.9165	18.5373	0	3.4871	0	2	2	3	3	2	0	22247000	16326000	20743000	98961000	19022000	0	444930	326520	414860	1979200	380440	0.285406	-3.89329	0.280786	-3.67868	LmjF.14.1070:mRNA-p1	3
LmjF.34.2780;LmjF.29.2860	40S ribosomal protein S19 protein, putative	33.1654	32.6874	32.5819	31.6567	32.9201	32.3418	30.5805	30.1024	29.997	29.0717	30.3351	29.7568	0	146.35	11	11	11	10	11	11	9633599488	6916299776	6429000192	3385499904	8127000064	5443100160	1605600000	1152700032	1071500032	564240000	1354499968	907190016	0.282049	0.505384	0.282061	0.505381	LmjF.34.2780:mRNA-p1;LmjF.29.2860:mRNA-p1	11
LmjF.04.1170	Double RNA binding domain protein 3	23.892	23.3206	23.1833	23.2988	25.3906	24.0971	20.3071	19.7356	19.5983	19.7139	21.8057	20.5122	0	4.9752	1	1	1	2	2	2	15567000	10476000	9524900	10319000	43989000	17945000	1297300	873000	793740	859940	3665800	1495500	0.285503	-0.796891	0.285488	-0.79692	LmjF.04.1170:mRNA-p1	2
LmjF.35.0370	ATP-dependent DEAD-box RNA helicase, putative	29.8798	29.3393	29.371	29.2893	31.7283	30.2674	25.2949	24.7544	24.7861	24.7044	27.1434	25.6824	0	102.87	20	19	20	19	20	19	987929984	679240000	694320000	656089984	3557799936	1292400000	41164000	28302000	28930000	27337000	148240000	53850000	0.285906	-0.898286	0.28591	-0.898271	LmjF.35.0370:mRNA-p1	22
LmjF.16.0050	DEAD/DEAH box helicase/Helicase conserved C-terminal domain containing protein, putative	25.4584	25.5615	25.2636	24.8783	27.9891	26.7708	20.0661	20.1693	19.8713	19.4859	22.5968	21.3785	0	14.179	3	2	2	5	6	3	46104000	49520000	40282000	30839000	266420000	114500000	1097700	1179100	959090	734270	6343400	2726200	0.286149	-1.11821	0.28615	-1.11821	LmjF.16.0050:mRNA-p1	6
LmjF.13.1230;LmjF.13.1220	40S ribosomal protein S4, putative	34.5343	34.0348	33.9615	32.3366	34.4638	33.3774	30.5343	30.0347	29.9615	28.3366	30.4637	29.3774	0	214.04	30	29	29	27	29	30	24880001024	17599000576	16727000064	5423600128	23694000128	11157999616	1555000064	1099900032	1045500032	338980000	1480800000	697409984	0.287611	0.784246	0.287589	0.784251	LmjF.13.1230:mRNA-p1;LmjF.13.1220:mRNA-p1	30
LmjF.06.0950	glucosamine-fructose-6-phosphate aminotransferase, putative	23.9773	23.5889	23.2463	23.8201	25.7597	23.7598	18.848	18.4596	18.117	18.6907	20.6304	18.6305	0	7.8566	1	1	1	2	2	2	16515000	12617000	9950000	14810000	56811000	14204000	471860	360490	284290	423130	1623200	405820	0.289141	-0.842375	0.289169	-0.842342	LmjF.06.0950:mRNA-p1	2
LmjF.23.0690	3-ketoacyl-CoA thiolase, putative	32.7912	31.616	31.4829	30.1481	32.1532	31.0107	28.3317	27.1565	27.0235	25.6886	27.6938	26.5513	0	294.53	20	20	19	16	19	15	7432300032	3291200000	3001299968	1189799936	4776099840	2163500032	337830016	149600000	136420000	54081000	217100000	98342000	0.295191	0.859364	0.295209	0.859343	LmjF.23.0690:mRNA-p1	21
LmjF.26.0680	Protein of unknown function (DUF2012), putative	27.4592	27.7996	27.4605	27.1019	27.7005	27.0733	23.9997	24.3402	24.0011	23.6424	24.241	23.6138	0	7.2906	4	4	4	4	3	3	184520000	233620000	184690000	144040000	218110000	141210000	16774000	21239000	16790000	13094000	19828000	12837000	0.29524	0.281226	0.295223	0.281264	LmjF.26.0680:mRNA-p1	4
LmjF.18.1110	Multisite-specific tRNA:(cytosine-C(5))-methyltransferase, putative	23.5408	23.633	23.7766	22.9735	23.9325	22.5682	18.2189	18.3111	18.4546	17.6516	18.6105	17.2464	0.0087995	1.4467	1	1	1	2	2	1	12204000	13009000	14370000	8235800	16010000	6219000	305100	325220	359240	205900	400250	155480	0.296554	0.492072	0.296579	0.492023	LmjF.18.1110:mRNA-p1	2
LmjF.36.4040	hypothetical protein, conserved	24.7247	23.995	23.9338	24.4026	25.4375	24.3707	20.4767	19.7471	19.6859	20.1546	21.1896	20.1227	0	2.8051	2	2	2	2	2	1	27725000	16719000	16025000	22177000	45442000	21693000	1459200	879940	843440	1167200	2391700	1141700	0.296567	-0.519107	0.296589	-0.519087	LmjF.36.4040:mRNA-p1	2
LmjF.23.1680	Inositol hexakisphosphate, putative	19.1739	10	10	20.0552	23.3277	10	12.5445	10	10	13.4259	16.6985	10	0	2.711	1	0	0	1	2	0	591430	0	0	1089500	10528000	0	5974.1	0	0	11005	106350	0	0.333508	-3.06971	0.297572	-2.52661	LmjF.23.1680:mRNA-p1	2
LmjF.34.0800;LmjF.34.0810;LmjF.34.0790;LmjF.34.0780	serine/threonine-protein phosphatase PP1, putative	24.2407	23.6696	23.2049	23.7651	25.7632	24.0453	20.0708	19.4996	19.035	19.5952	21.5933	19.8754	0	3.2042	2	2	2	2	2	2	19824000	13343000	9668900	14256000	56952000	17312000	1101300	741270	537160	792020	3164000	961800	0.302346	-0.819444	0.302314	-0.819489	LmjF.34.0800:mRNA-p1;LmjF.34.0810:mRNA-p1;LmjF.34.0790:mRNA-p1;LmjF.34.0780:mRNA-p1	2
LmjF.36.5380	NADH dehydrogenase, putative	29.5351	28.6042	28.2974	27.0252	29.0719	27.8627	25.0115	24.0807	23.7738	22.5016	24.5483	23.3392	0	78.611	12	11	11	8	12	10	777939968	408060000	329889984	136580000	564289984	244070000	33823000	17742000	14343000	5938200	24534000	10612000	0.304154	0.825649	0.30415	0.825648	LmjF.36.5380:mRNA-p1	12
LmjF.33.2550	isocitrate dehydrogenase, putative	23.289	10	23.214	21.6129	25.9517	24.6099	18.5885	10	18.5136	16.9125	21.2513	19.9095	0.0021053	2.1648	1	0	2	1	2	1	10249000	0	9730200	3207300	64900000	25605000	394190	0	374240	123360	2496200	984810	0.306205	-3.55718	0.306955	-3.65706	LmjF.33.2550:mRNA-p1	2
LmjF.32.1802	hypothetical protein, conserved	23.8137	25.2564	24.1524	23.4496	23.393	24.4454	21.0064	22.4491	21.3451	20.6423	20.5856	21.638	0.0039293	1.698	1	2	1	1	1	1	14745000	40081000	18646000	11456000	11015000	22845000	2106400	5725900	2663800	1636600	1573500	3263500	0.308848	0.644853	0.308825	0.644889	LmjF.32.1802:mRNA-p1	2
LmjF.13.0880	hypothetical protein, conserved	27.0925	25.9315	25.8574	25.4658	26.2119	25.6304	22.569	21.4079	21.3338	20.9422	21.6883	21.1069	0	14.347	6	5	5	6	5	5	143110000	63995000	60792000	46341000	77725000	51944000	6222300	2782400	2643100	2014800	3379400	2258400	0.317467	0.524422	0.317473	0.524435	LmjF.13.0880:mRNA-p1	6
LmjF.31.0980	hypothetical protein, conserved	10	28.6386	29.0481	29.5113	29.4666	29.4422	10	23.4292	23.8387	24.3018	24.2572	24.2327	0	2.7315	0	1	1	1	2	2	0	417910016	555080000	765209984	741889984	729420032	0	11295000	15002000	20681000	20051000	19714000	0.319349	-5.24445	0.318573	-5.17462	LmjF.31.0980:mRNA-p1	2
LmjF.35.0600;LmjF.32.0880	60S ribosomal protein L18a, putative	33.535	32.9084	32.9993	31.6181	33.3654	32.6358	30.3649	29.7384	29.8294	28.4481	30.1955	29.4659	0	243.46	15	13	14	13	14	15	12446000128	8061300224	8585999872	3296000000	11066000384	6673699840	1382800000	895699968	954000000	366220000	1229600000	741520000	0.325756	0.607782	0.325791	0.607737	LmjF.35.0600:mRNA-p1;LmjF.32.0880:mRNA-p1	15
LmjF.36.4400	ATP-dependent DEAD/H RNA helicase, putative	23.4961	24.0474	23.3277	22.9306	23.6942	10	17.6887	18.24	17.5204	17.1232	17.8868	10	0	5.3206	2	2	2	2	2	1	11831000	17337000	10528000	7994400	13573000	0	211270	309590	188000	142760	242370	0	0.330967	3.08212	0.326963	2.81301	LmjF.36.4400:mRNA-p1	2
LmjF.33.0920;LmjF.15.0950	40S ribosomal protein S3, putative	32.6043	31.7492	31.9402	31.9203	34.1378	32.595	28.7969	27.9418	28.1329	28.113	30.3304	28.7876	0	270.01	22	20	21	23	24	23	6529299968	3609499904	4120699904	4064199936	18901999616	6487499776	466380000	257820000	294340000	290300000	1350099968	463390016	0.327448	-0.786495	0.327454	-0.78647	LmjF.33.0920:mRNA-p1;LmjF.15.0950:mRNA-p1	24
LmjF.14.0450	N-terminal conserved domain of Nudc./CS domain containing protein, putative	26.2653	25.4193	10	21.9191	10	10	22.0174	21.1714	10	17.6711	10	10	0.0026756	1.8277	2	1	0	1	0	0	80659000	44872000	0	3965500	0	0	4245200	2361700	0	208710	0	0	0.31564	4.92186	0.327457	5.17255	LmjF.14.0450:mRNA-p1	2
LmjF.34.3680	50S ribosomal protein L13-like protein	23.6738	22.9445	10	23.0573	24.5773	23.3836	19.9734	19.2441	10	19.3569	20.8769	19.6832	0.0032982	1.7409	2	1	0	1	1	1	13382000	8071900	0	8728500	25033000	10944000	1029400	620920	0	671420	1925600	841860	0.32818	-3.13333	0.333164	-3.56651	LmjF.34.3680:mRNA-p1	2
LmjF.34.2125	ubiquitin-like protein	25.346	26.7307	26.5095	25.0767	26.6659	23.6043	23.0241	24.4087	24.1876	22.7548	24.3439	21.2824	0	6.2284	1	2	1	1	4	2	42649000	111360000	95533000	35386000	106470000	12753000	8529800	22272000	19107000	7077300	21293000	2550500	0.333606	1.07976	0.333587	1.0798	LmjF.34.2125:mRNA-p1	4
LmjF.19.0800	ABC transport system ATP-binding protein, putative	27.3515	25.7357	25.7496	25.3732	26.4037	10	22.4447	20.8288	20.8428	20.4663	21.4968	10	0	12.843	5	4	4	5	4	1	171250000	55875000	56418000	43461000	88777000	0	5708500	1862500	1880600	1448700	2959200	0	0.336152	4.01999	0.336401	4.05105	LmjF.19.0800:mRNA-p1	6
LmjF.27.0180	hypothetical protein, conserved	10	24.5646	24.0283	23.8576	25.5442	24.5371	10	21.2427	20.7064	20.5356	22.2223	21.2151	0.0020704	2.0153	1	2	2	2	2	2	0	24813000	17110000	15200000	48929000	24344000	0	2481300	1711000	1520000	4892900	2434400	0.3339	-3.44863	0.33895	-4.00799	LmjF.27.0180:mRNA-p1	2
LmjF.27.0630	Mitochondrial SSU ribosomal protein, putative	23.6388	22.8427	22.8652	21.9797	25.6757	25.8576	18.0538	17.2577	17.2802	16.3947	20.0908	20.2726	0	15.155	2	2	2	1	3	3	13061000	7522100	7640100	4135700	53600000	60800000	272100	156710	159170	86160	1116700	1266700	0.342342	-1.38879	0.342337	-1.38882	LmjF.27.0630:mRNA-p1	3
LmjF.21.0430	hypothetical protein, conserved	26.669	26.293	26.2903	26.0656	28.2078	27.0137	22.1454	21.7694	21.7667	21.542	23.6842	22.4901	0	25.381	6	5	5	7	6	7	106700000	82221000	82065000	70230000	310020000	135500000	4638900	3574800	3568100	3053500	13479000	5891300	0.343868	-0.678279	0.343849	-0.678296	LmjF.21.0430:mRNA-p1	7
LmjF.22.0770	NADH-cytochrome b5 reductase, putative	24.0423	23.5178	21.9177	10	23.2371	22.4973	19.8723	19.3479	17.7478	10	19.0672	18.3274	0	2.5628	2	2	1	0	1	1	17276000	12011000	3961800	0	9887100	5920600	959780	667260	220100	0	549280	328920	0.342332	2.91447	0.344022	3.19116	LmjF.22.0770:mRNA-p1	2
LmjF.13.0160	protein kinase A regulatory subunit	24.2669	23.9256	24.0833	24.2303	25.7391	24.0539	19.5665	19.2252	19.3828	19.5299	21.0387	19.3535	0	7.0946	2	2	2	3	3	2	20187000	15934000	17774000	19681000	56007000	17416000	776410	612850	683610	756980	2154100	669840	0.344404	-0.582506	0.344389	-0.58252	LmjF.13.0160:mRNA-p1	3
LmjF.36.1580	hypothetical protein, conserved	25.3271	25.0195	24.4099	24.5667	27.234	25.5966	18.9696	18.662	18.0524	18.2092	20.8764	19.239	0.0021352	2.239	1	1	1	1	2	2	42095000	34012000	22290000	24850000	157850000	50739000	513350	414780	271830	303050	1925000	618770	0.344566	-0.880245	0.344562	-0.88025	LmjF.36.1580:mRNA-p1	2
LmjF.22.1560;LmjF.22.1520	60S ribosomal protein L14, putative	32.7116	31.9719	32.1103	30.7549	32.6025	31.5848	29.7115	28.9719	29.1103	27.755	29.6025	28.5848	0	35.901	12	12	12	12	12	12	7033299968	4212199936	4636100096	1812000000	6521099776	3220800000	879160000	526529984	579510016	226510000	815129984	402600000	0.347608	0.617191	0.347604	0.617174	LmjF.22.1560:mRNA-p1;LmjF.22.1520:mRNA-p1	13
LmjF.36.3260	hypothetical protein, conserved	10	24.3301	23.8416	23.5751	25.1976	24.1624	10	20.8707	20.3823	20.1155	21.7382	20.703	0	3.8398	0	1	1	2	1	1	0	21090000	15033000	12497000	38480000	18776000	0	1917300	1366700	1136000	3498200	1706900	0.348701	-3.25446	0.351539	-3.76792	LmjF.36.3260:mRNA-p1	2
LmjF.30.3600	ATP synthase, epsilon chain, putative	28.3094	28.5945	28.0489	27.8217	27.2723	28.5704	25.9875	26.2726	25.727	25.4997	24.9504	26.2484	0	101.71	4	4	4	3	3	3	332649984	405320000	277689984	237220000	162100000	398600000	66530000	81065000	55538000	47444000	32421000	79719000	0.351711	0.429497	0.351699	0.429494	LmjF.30.3600:mRNA-p1	4
LmjF.17.1110	kinesin, putative	24.2855	24.3155	24.4548	23.8698	23.9562	24.543	18.0187	18.0487	18.188	17.6031	17.6894	18.2762	0	2.9128	2	2	2	3	2	2	20448000	20878000	22994000	15330000	16275000	24445000	265560	271150	298620	199090	211370	317460	0.352646	0.228882	0.352592	0.228891	LmjF.17.1110:mRNA-p1	3
LmjF.34.4010	hypothetical protein, conserved	23.9881	24.9421	24.3022	26.3065	21.6943	10	21.6661	22.6202	21.9803	23.9846	19.3724	10	0	5.5266	2	3	1	3	1	0	16639000	32235000	20687000	82996000	3393500	0	3327800	6446900	4137400	16599000	678700	0	0.359021	3.41051	0.355627	4.3032	LmjF.34.4010:mRNA-p1	3
LmjF.08.0030	Qc-SNARE protein, putative	23.4012	24.1959	22.14	10	23.6279	22.4451	19.7007	20.4954	18.4396	10	19.9274	18.7447	0	4.3668	2	2	1	0	2	2	11078000	19217000	4621900	0	12963000	5710100	852130	1478200	355530	0	997120	439240	0.355378	2.88805	0.356249	3.32123	LmjF.08.0030:mRNA-p1	2
LmjF.35.1510.2;LmjF.35.1510.1	NLI interacting factor-like phosphatase/Zinc finger C-x8-C-x5-C-x3-H type (and similar), putative	20.862	10	10	22.8686	23.4711	10	16.1071	10	10	18.1137	18.7163	10	0	5.1743	1	0	0	1	2	0	1905800	0	0	7658500	11628000	0	70586	0	0	283650	430680	0	0.356817	-3.49259	0.361215	-3.57431	LmjF.35.1510.2:mRNA-p1;LmjF.35.1510.1:mRNA-p1	2
LmjF.28.2780;LmjF.28.2770	heat-shock protein hsp70, putative	33.3502	33.0189	32.8903	31.9179	33.4441	32.4581	28.3059	27.9745	27.8459	26.8735	28.3997	27.4137	0	323.31	39	39	38	39	41	41	10949999616	8703299584	7960999936	4057499904	11685999616	5900100096	331830016	263740000	241240000	122950000	354120000	178790000	0.362595	0.479778	0.362576	0.479818	LmjF.28.2780:mRNA-p1;LmjF.28.2770:mRNA-p1	42
LmjF.36.1250;LmjF.07.0680	40S ribosomal protein S9, putative	33.2999	32.601	32.7588	31.2314	33.2938	32.1882	29.8405	29.1415	29.2994	27.772	29.8344	28.7288	0	47.397	17	14	16	14	15	15	10574999552	6514299904	7267500032	2521100032	10529999872	4893599744	961340032	592209984	660680000	229190000	957299968	444870016	0.362901	0.648758	0.362923	0.648735	LmjF.36.1250:mRNA-p1;LmjF.07.0680:mRNA-p1	17
LmjF.07.0480	Dynein heavy chain, N-terminal region 2, putative	31.0025	30.3999	30.1105	30.2652	30.5952	21.1562	22.9691	22.3664	22.0771	22.2318	22.5618	13.1228	0.0087774	1.4302	1	1	1	1	2	1	2151200000	1416700032	1159200000	1290400000	1622099968	2337000	8210800	5407100	4424500	4925200	6191300	8919.8	0.36548	3.16542	0.365482	3.16541	LmjF.07.0480:mRNA-p1	2
LmjF.20.0660	serine/threonine protein phosphatase 2A regulatory subunit, putative	26.5952	25.5236	25.2177	23.6723	25.7917	25.4843	21.5952	20.5235	20.2176	18.6723	20.7917	20.4842	0	9.8856	5	6	4	3	4	4	101380000	48234000	39019000	13368000	58085000	46939000	3168200	1507300	1219300	417760	1815200	1466800	0.366283	0.796064	0.366296	0.796045	LmjF.20.0660:mRNA-p1	7
LmjF.17.1330	hypothetical protein, conserved	21.4802	10	10	10	24.5062	24.1038	17.8953	10	10	10	20.9213	20.5188	0	2.8135	1	0	0	1	1	2	2925400	0	0	0	23829000	18029000	243790	0	0	0	1985800	1502400	0.345199	-4.04328	0.366659	-4.51495	LmjF.17.1330:mRNA-p1	3
LmjF.36.1100;LmjF.36.1070	ribosomal protein L24, putative	32.2299	31.5929	31.7038	30.3305	31.9063	31.6778	29.908	29.271	29.3819	28.0086	29.5844	29.3559	0	70.294	9	10	10	9	10	9	5036800000	3239000064	3497799936	1350200064	4024999936	3435300096	1007400000	647809984	699569984	270040000	805000000	687059968	0.367564	0.537301	0.367541	0.537335	LmjF.36.1100:mRNA-p1;LmjF.36.1070:mRNA-p1	10
LmjF.04.0030	cAMP-specific phosphodiesterase, putative	10	10	10	10	24.6989	10	10	10	10	10	19.2395	10	0	2.8629	0	0	0	0	2	0	0	0	0	0	27234000	0	0	0	0	0	618960	0	0.373901	-3.23297	0.373901	-3.07983	LmjF.04.0030:mRNA-p1	2
LmjF.07.0200	phosphatidylglycerolphosphate synthase, mitochondrial, putative	10	10	10	10	23.012	10	10	10	10	10	17.9245	10	0	3.4925	0	0	0	0	2	0	0	0	0	0	8458700	0	0	0	0	0	248780	0	0.373901	-2.67067	0.373901	-2.6415	LmjF.07.0200:mRNA-p1	2
LmjF.16.1360	amidase, putative	10	10	10	10	24.2826	10	10	10	10	10	19.6976	10	0	4.5528	0	0	0	0	3	0	0	0	0	0	20407000	0	0	0	0	0	850280	0	0.373901	-3.09419	0.373901	-3.23253	LmjF.16.1360:mRNA-p1	3
LmjF.20.0700	conserved protein, unknown function	10	10	10	10	23.6427	10	10	10	10	10	18.5983	10	0	3.0735	0	0	0	0	2	0	0	0	0	0	13097000	0	0	0	0	0	396880	0	0.373901	-2.88091	0.373901	-2.86611	LmjF.20.0700:mRNA-p1	2
LmjF.27.2480	WD-repeat protein	10	10	10	10	23.0954	10	10	10	10	10	18.7031	10	0.007732	1.5974	0	0	0	0	2	0	0	0	0	0	8962300	0	0	0	0	0	426780	0	0.373901	-2.69848	0.373901	-2.90104	LmjF.27.2480:mRNA-p1	2
LmjF.32.3930	SPRY domain/HECT-domain (ubiquitin-transferase), putative	10	10	10	10	24.149	10	10	10	10	10	16.5343	10	0.0088161	1.4522	0	0	0	0	2	0	0	0	0	0	18603000	0	0	0	0	0	94915	0	0.373901	-3.04968	0.373901	-2.17812	LmjF.32.3930:mRNA-p1	2
LmjF.33.2600	enoyl-CoA hydratase/Enoyl-CoA isomerase/3- hydroxyacyl-CoA dehydrogenase, putative	10	10	10	10	23.0897	10	10	10	10	10	17.5047	10	0.0088106	1.4501	0	0	0	0	2	0	0	0	0	0	8926500	0	0	0	0	0	185970	0	0.373901	-2.69655	0.373901	-2.50157	LmjF.33.2600:mRNA-p1	2
LmjF.34.2820	regulatory subunit of protein kinase a-like protein	10	10	10	10	22.8777	10	10	10	10	10	17.9235	10	0.0021383	2.2497	1	0	0	0	1	0	0	0	0	0	7707000	0	0	0	0	0	248610	0	0.373901	-2.62591	0.373901	-2.64117	LmjF.34.2820:mRNA-p1	2
LmjF.35.4590	phosphatidylserine decarboxylase, putative	10	10	10	10	23.0686	10	10	10	10	10	18.9812	10	0	2.683	0	0	0	0	1	1	0	0	0	0	8797300	0	0	0	0	0	517490	0	0.373901	-2.68954	0.373901	-2.99372	LmjF.35.4590:mRNA-p1	2
LmjF.36.0120	cap guanine-N7 methyltransferase	10	10	10	10	25.3178	10	10	10	10	10	21.3178	10	0	4.1983	0	0	0	0	2	0	0	0	0	0	41823000	0	0	0	0	0	2613900	0	0.373901	-3.43926	0.373901	-3.77259	LmjF.36.0120:mRNA-p1	2
LmjF.36.0900	SNF1-related protein kinases, putative	10	10	10	10	23.5259	10	10	10	10	10	18.1683	10	0	13.171	0	0	0	0	3	0	0	0	0	0	12078000	0	0	0	0	0	294580	0	0.373901	-2.84196	0.373901	-2.72277	LmjF.36.0900:mRNA-p1	3
LmjF.36.1730	hypothetical protein, conserved	10	10	10	10	26.0236	10	10	10	10	10	20.5641	10	0	6.3716	0	0	0	0	2	0	0	0	0	0	68214000	0	0	0	0	0	1550300	0	0.373901	-3.67452	0.373901	-3.52137	LmjF.36.1730:mRNA-p1	2
LmjF.35.0110	coatomer subunit zeta, putative	23.3671	23.1974	22.9761	23.2152	10	23.1565	20.7821	20.6124	20.3912	20.6302	10	20.5715	0.0099751	1.3953	1	1	1	2	0	1	10819000	9618800	8251000	9737800	0	9349800	1803100	1603100	1375200	1623000	0	1558300	0.375164	2.72299	0.374814	3.52797	LmjF.35.0110:mRNA-p1	2
LmjF.27.2020	D-lactate dehydrogenase-like protein	10	22.2682	10	23.6942	26.1863	10	10	17.6832	10	19.1092	21.6013	10	0	2.9351	0	1	0	2	1	0	0	5051100	0	13573000	76357000	0	0	210460	0	565530	3181500	0	0.370118	-4.20411	0.375425	-4.34244	LmjF.27.2020:mRNA-p1	2
LmjF.28.2430	Vacuolar proton pump subunit B, putative	27.6754	27.4997	27.2043	27.8233	28.3145	27.2488	23.0904	22.9147	22.6194	23.2383	23.7295	22.6638	0	58.702	10	10	9	11	11	9	214350000	189770000	154640000	237490000	333809984	159480000	8931100	7907100	6443400	9895400	13909000	6644800	0.375823	-0.335712	0.375846	-0.335707	LmjF.28.2430:mRNA-p1	11
LmjF.11.0240	proteasome alpha 7 subunit, putative	22.1853	10	21.9493	22.1345	22.0355	21.9194	18.2784	10	18.0424	18.2276	18.1286	18.0125	0	2.6966	1	0	1	1	2	1	4769100	0	4049400	4604200	4298700	3966300	317940	0	269960	306940	286580	264420	0.381118	-2.31826	0.380109	-2.68262	LmjF.11.0240:mRNA-p1	2
LmjF.16.0460;LmjF.34.3650	60S ribosomal protein L21, putative	32.8171	32.0844	32.2945	31.1832	32.6729	31.9151	29.6472	28.9144	29.1246	28.0133	29.503	28.7452	0	71.646	7	8	8	8	8	8	7567200256	4553600000	5267700224	2438299904	6847300096	4049600000	840800000	505960000	585299968	270920000	760809984	449960000	0.380325	0.474916	0.380321	0.474921	LmjF.16.0460:mRNA-p1;LmjF.34.3650:mRNA-p1	8
LmjF.30.2550;LmjF.30.2490;LmjF.30.2480;LmjF.30.2470;LmjF.30.2460	heat shock 70-related protein 1, mitochondrial precursor, putative	33.0907	32.6134	32.0933	31.4615	32.7653	32.1741	28.0032	27.526	27.0058	26.3741	27.6778	27.0866	0	323.31	34	36	34	34	35	32	9147100160	6570699776	4581799936	2957100032	7300100096	4845700096	269030016	193260000	134760000	86972000	214710000	142520000	0.381992	0.46549	0.381977	0.465508	LmjF.30.2550:mRNA-p1;LmjF.30.2490:mRNA-p1;LmjF.30.2480:mRNA-p1;LmjF.30.2470:mRNA-p1;LmjF.30.2460:mRNA-p1	39
LmjF.15.0990	succinate dehydrogenase, putative	24.2807	25.548	25.2126	24.2054	25.0947	24.3725	20.8213	22.0886	21.7532	20.746	21.6353	20.9131	0.0020804	2.0715	2	2	2	2	2	2	20381000	49060000	38883000	19344000	35831000	21719000	1852800	4460000	3534900	1758600	3257400	1974500	0.383968	0.456287	0.383993	0.456261	LmjF.15.0990:mRNA-p1	2
LmjF.29.1090;LmjF.29.1070;LmjF.29.1080	ribosomal protein L1a, putative	34.4463	33.9333	33.8686	32.1755	34.5712	33.4108	30.4463	29.9333	29.8686	28.1755	30.5713	29.4108	0	323.31	19	18	19	18	19	16	23408001024	16403999744	15683999744	4850400256	25525999616	11420000256	1463000064	1025200000	980270016	303150016	1595399936	713729984	0.385189	0.696879	0.385198	0.696871	LmjF.29.1090:mRNA-p1;LmjF.29.1070:mRNA-p1;LmjF.29.1080:mRNA-p1	19
LmjF.33.0820;LmjF.33.0819;LmjF.33.0818;LmjF.33.0816;LmjF.33.0814;LmjF.33.0812;LmjF.33.0810;LmjF.33.0808;LmjF.33.0806;LmjF.33.0804;LmjF.33.0802;LmjF.33.0800;LmjF.33.0798;LmjF.33.0796;LmjF.33.0794;LmjF.33.0792;LmjF.08.1230	beta tubulin	33.8619	33.6867	33.5135	32.5601	34.1037	33.0427	29.54	29.3647	29.1915	28.2382	29.7818	28.7208	0	323.31	31	29	28	30	31	31	15612000256	13825999872	12261999616	6332499968	18460000256	8848199680	780579968	691299968	613089984	316630016	923020032	442409984	0.387933	0.451842	0.387971	0.451805	LmjF.33.0820:mRNA-p1;LmjF.33.0819:mRNA-p1;LmjF.33.0818:mRNA-p1;LmjF.33.0816:mRNA-p1;LmjF.33.0814:mRNA-p1;LmjF.33.0812:mRNA-p1;LmjF.33.0810:mRNA-p1;LmjF.33.0808:mRNA-p1;LmjF.33.0806:mRNA-p1;LmjF.33.0804:mRNA-p1;LmjF.33.0802:mRNA-p1;LmjF.33.0800:mRNA-p1;LmjF.33.0798:mRNA-p1;LmjF.33.0796:mRNA-p1;LmjF.33.0794:mRNA-p1;LmjF.33.0792:mRNA-p1;LmjF.08.1230:mRNA-p1	31
LmjF.22.0930;LmjF.22.0940	mitochondrial chaperone, putative	22.2176	10	10	10	24.9737	23.6498	17.0882	10	10	10	19.8444	18.5205	0	2.7366	1	0	0	0	2	1	4877000	0	0	0	32948000	13161000	139340	0	0	0	941380	376020	0.389825	-3.80196	0.388123	-3.75887	LmjF.22.0930:mRNA-p1;LmjF.22.0940:mRNA-p1	2
LmjF.36.2310	Mitochondrial ribosomal protein S18, putative	25.8779	25.6748	24.6659	25.1101	26.9139	26.0528	21.5559	21.3529	20.3441	20.7882	22.592	21.7309	0	17.735	5	6	4	5	4	5	61663000	53566000	26619000	36216000	126440000	69613000	3083100	2678300	1331000	1810800	6322200	3480600	0.389069	-0.619396	0.389068	-0.619394	LmjF.36.2310:mRNA-p1	6
LmjF.24.2110	3-hydroxy-3-methylglutaryl-CoA synthase, putative	28.4572	28.4753	28.0042	27.8481	29.9351	28.953	23.7023	23.7204	23.2493	23.0932	25.1802	24.1981	0	66.414	9	9	8	8	13	10	368520000	373169984	269220000	241600000	1026499968	519670016	13649000	13821000	9971100	8948100	38018000	19247000	0.389614	-0.599839	0.389619	-0.599829	LmjF.24.2110:mRNA-p1	13
LmjF.06.1170	mRNA transport regulator MTR2, putative	23.1254	23.0089	22.7178	22.4542	24.2947	23.7085	20.8034	20.687	20.3959	20.1323	21.9727	21.3866	0.00073692	2.4556	1	1	1	2	1	1	9150100	8440300	6898500	5746300	20579000	13708000	1830000	1688100	1379700	1149300	4115800	2741600	0.390496	-0.535105	0.390476	-0.535116	LmjF.06.1170:mRNA-p1	2
LmjF.26.1610	Proline dehydrogenase, mitochondrial	26.6477	24.9163	26.124	25.711	28.2191	26.3795	21.4778	19.7463	20.954	20.5411	23.0492	21.2096	0	50.423	8	4	7	7	11	7	105140000	31662000	73131000	54928000	312470016	87299000	2920500	879510	2031400	1525800	8679600	2425000	0.390511	-0.873893	0.390497	-0.873906	LmjF.26.1610:mRNA-p1	11
LmjF.35.2160	adenine aminohydrolase	23.9906	21.7956	23.5053	23.0677	25.6155	23.5655	19.9031	17.7081	19.4178	18.9802	21.528	19.4779	0.0021444	2.2675	2	1	2	2	2	1	16668000	3640200	11907000	8791600	51408000	12414000	980440	214130	700390	517150	3024000	730210	0.390747	-0.985726	0.390742	-0.985734	LmjF.35.2160:mRNA-p1	2
LmjF.32.0140	Flagellum attachment zone protein 9	23.1231	22.0115	23.4387	22.3473	25.345	23.6679	17.3683	16.2566	17.6838	16.5925	19.5901	17.9129	0	4.3307	3	2	3	2	3	2	9136100	4227800	11370000	5336100	42619000	13327000	169190	78293	210550	98817	789240	246790	0.392186	-0.928948	0.392189	-0.928939	LmjF.32.0140:mRNA-p1	3
LmjF.28.1880	AARP2CN (NUC121) domain/Protein of unknown function (DUF663), putative	24.2194	22.0484	22.3741	21.3729	24.1437	10	18.3368	16.1658	16.4915	15.4903	18.2611	10	0	5.8112	2	1	1	1	2	0	19533000	4337500	5436100	2715800	18534000	0	331070	73517	92137	46030	314140	0	0.386646	2.70845	0.392266	2.41424	LmjF.28.1880:mRNA-p1	2
LmjF.05.1040	stomatin-like protein	30.833	30.9722	30.1598	30.4006	31.8644	31.0986	26.833	26.9722	26.1597	26.4006	27.8644	27.0986	0	215.26	17	17	16	18	20	18	1912800000	2106499968	1199500032	1417400064	3909600000	2299399936	119550000	131660000	74967000	88590000	244350000	143710000	0.396615	-0.466187	0.396613	-0.466189	LmjF.05.1040:mRNA-p1	20
LmjF.30.0380.2;LmjF.30.0380.1	phosphatase 2C, putative	24.8039	24.6887	24.5604	24.6121	26.0113	24.7204	20.4819	20.3668	20.2385	20.2902	21.6894	20.3984	0	23.413	2	3	3	3	3	2	29289000	27043000	24741000	25644000	67638000	27642000	1464400	1352100	1237100	1282200	3381900	1382100	0.397801	-0.430267	0.397782	-0.430281	LmjF.30.0380.2:mRNA-p1;LmjF.30.0380.1:mRNA-p1	3
LmjF.24.0150	glycosomal membrane like protein	25.8744	25.484	24.9211	24.4584	25.6113	24.9921	22.174	21.7836	21.2207	20.758	21.9109	21.2917	0	9.7215	3	3	2	3	3	3	61514000	46931000	31769000	23053000	51259000	33372000	4731900	3610100	2443800	1773300	3943000	2567100	0.401657	0.405893	0.401644	0.405905	LmjF.24.0150:mRNA-p1	3
LmjF.32.3230	dynein light intermediate chain, putative	23.6643	24.2701	23.8867	22.652	25.4366	10	19.1407	19.7465	19.3632	18.1284	20.9131	10	0.002149	2.293	1	2	2	2	2	0	13294000	20232000	15510000	6590600	45414000	0	578000	879640	674360	286550	1974500	0	0.404357	2.91083	0.402139	3.06965	LmjF.32.3230:mRNA-p1	2
LmjF.27.0840	hypothetical protein, conserved	24.8055	10	22.8449	23.0706	24.747	23.4176	19.1331	10	17.1725	17.3982	19.0746	17.7452	0.002069	2.0015	2	0	1	2	2	2	29323000	0	7533600	8809200	28158000	11205000	574960	0	147720	172730	552130	219710	0.39969	-2.86161	0.402979	-2.63748	LmjF.27.0840:mRNA-p1	2
LmjF.36.1260	fructose-1,6-bisphosphate aldolase	26.6874	26.5147	26.3773	25.99	28.0923	27.2118	22.2951	22.1223	21.985	21.5977	23.7	22.8195	0	5.7331	3	5	4	4	5	4	108070000	95876000	87169000	66646000	286169984	155440000	5146200	4565500	4150900	3173600	13627000	7402100	0.40606	-0.571575	0.406055	-0.571582	LmjF.36.1260:mRNA-p1	6
LmjF.34.0350	eukaryotic translation initiation factor 5, putative	28.9748	28.6915	28.4091	27.8897	28.9333	28.2961	24.3898	24.1065	23.8241	23.3048	24.3483	23.7111	0	19.092	11	11	11	9	9	9	527569984	433520000	356449984	248680000	512600000	329600000	21982000	18063000	14852000	10362000	21358000	13733000	0.40755	0.318773	0.407543	0.318764	LmjF.34.0350:mRNA-p1	12
LmjF.35.1910;LmjF.30.3650	ribosomal protein L15, putative	31.7226	31.2446	31.9612	31.1191	33.7103	32.2581	28.5527	28.0746	28.7913	27.9492	30.5403	29.0882	0	79.794	14	14	14	14	12	14	3543699968	2544300032	4180900096	2332300032	14053999616	5136300032	393750016	282689984	464550016	259140000	1561500032	570700032	0.407766	-0.719685	0.407777	-0.719664	LmjF.35.1910:mRNA-p1;LmjF.30.3650:mRNA-p1	14
LmjF.25.0960	tubulin gamma chain	23.3297	22.7269	22.1231	23.4057	24.9465	22.2118	18.7446	18.1419	17.5381	18.8208	20.3615	17.6268	0	7.0998	2	2	1	3	3	1	10542000	6941900	4568000	11113000	32333000	4857500	439230	289240	190330	463050	1347200	202390	0.410078	-0.794785	0.410063	-0.794817	LmjF.25.0960:mRNA-p1	3
LmjF.36.3710	hypothetical protein, conserved	10	22.002	10	22.5747	24.8908	10	10	18.4171	10	18.9897	21.3059	10	0	2.7766	0	1	0	1	2	0	0	4200200	0	6246800	31109000	0	0	350020	0	520570	2592400	0	0.409567	-3.48783	0.423418	-3.9595	LmjF.36.3710:mRNA-p1	2
LmjF.18.0670;LmjF.18.0680	citrate synthase, putative	25.0592	25.8766	25.6334	26.1677	28.2779	24.829	20.7372	21.5546	21.3115	21.8458	23.956	20.5071	0	5.5926	2	3	3	3	3	2	34959000	61606000	52050000	75382000	325460000	29805000	1747900	3080300	2602500	3769100	16273000	1490200	0.431796	-0.90185	0.431804	-0.901847	LmjF.18.0670:mRNA-p1;LmjF.18.0680:mRNA-p1	3
LmjF.16.1230	hypothetical protein, conserved	24.6041	24.29	32.0775	29.3148	28.8769	29.4474	17.9037	17.5896	25.3771	22.6143	22.1765	22.747	0	17.721	4	3	2	8	7	5	25502000	20513000	4532100096	667760000	492969984	732060032	245220	197240	43578000	6420800	4740100	7039100	0.432794	-2.22246	0.432795	-2.22245	LmjF.16.1230:mRNA-p1	8
LmjF.36.2910	hypothetical protein, conserved	25.6881	25.2093	24.9809	24.9086	25.2096	25.1635	21.6006	21.1219	20.8934	20.8211	21.1221	21.076	0.00074239	2.5004	2	2	2	2	1	2	54061000	38794000	33112000	31494000	38800000	37580000	3180100	2282000	1947800	1852600	2282400	2210600	0.433064	0.198893	0.433066	0.198893	LmjF.36.2910:mRNA-p1	2
LmjF.23.1410	succinate dehydrogenase and fumarate reductase iron-sulfur protein, putative	26.8714	26.5306	26.1295	26.3162	26.5886	25.8132	22.9645	22.6237	22.2226	22.4093	22.6817	21.9063	0	23.058	5	5	5	5	4	4	122770000	96938000	73410000	83551000	100920000	58959000	8184600	6462500	4894000	5570100	6727800	3930600	0.434318	0.271139	0.434297	0.271144	LmjF.23.1410:mRNA-p1	5
LmjF.13.0390;LmjF.13.0380;LmjF.13.0370;LmjF.13.0360;LmjF.13.0350;LmjF.13.0340;LmjF.13.0330;LmjF.13.0320;LmjF.13.0310;LmjF.13.0300;LmjF.13.0290;LmjF.13.0280	alpha tubulin	33.8994	33.6552	33.4859	32.7168	34.075	33.1707	29.5071	29.2629	29.0936	28.3245	29.6826	28.7783	0	323.31	29	29	29	27	29	27	16023000064	13528000512	12030000128	7058899968	18096001024	9668599808	763020032	644179968	572840000	336140000	861720000	460409984	0.437216	0.359388	0.437242	0.359372	LmjF.13.0390:mRNA-p1;LmjF.13.0380:mRNA-p1;LmjF.13.0370:mRNA-p1;LmjF.13.0360:mRNA-p1;LmjF.13.0350:mRNA-p1;LmjF.13.0340:mRNA-p1;LmjF.13.0330:mRNA-p1;LmjF.13.0320:mRNA-p1;LmjF.13.0310:mRNA-p1;LmjF.13.0300:mRNA-p1;LmjF.13.0290:mRNA-p1;LmjF.13.0280:mRNA-p1	30
LmjF.25.1420	GTP-binding protein, putative	30.1779	29.5001	29.6076	29.2886	31.3947	30.2671	26.7186	26.0407	26.1482	25.8292	27.9352	26.8076	0	81.346	12	12	13	12	13	13	1214700032	759320000	818060032	655779968	2823200000	1292099968	110430000	69029000	74369000	59616000	256650000	117460000	0.437346	-0.554891	0.437374	-0.554855	LmjF.25.1420:mRNA-p1	14
LmjF.13.1000	hypothetical protein, conserved	22.4955	23.0183	22.4378	23.2922	22.1996	23.714	17.6882	18.211	17.6305	18.4848	17.3922	18.9067	0	4.0409	2	2	1	2	1	1	5913300	8495800	5681300	10272000	4816600	13760000	211190	303420	202910	366840	172020	491440	0.439542	-0.418044	0.439572	-0.418015	LmjF.13.1000:mRNA-p1	2
LmjF.25.1610	Eukaryotic translation initiation factor 3 subunit F	27.9384	26.7743	26.4305	26.7886	28.7652	27.472	24.0314	22.8674	22.5236	22.8817	24.8583	23.5651	0	20.924	8	4	5	7	9	7	257210000	114780000	90441000	115920000	456230016	186170000	17147000	7651900	6029400	7728200	30415000	12411000	0.442825	-0.627549	0.442811	-0.627559	LmjF.25.1610:mRNA-p1	11
LmjF.35.3540	pre-rRNA-processing protein PNO1, putative	23.7528	24.1733	24.1098	23.4461	26.4058	24.414	20.0523	20.4729	20.4093	19.7456	22.7053	20.7135	0	10.434	1	2	2	2	2	1	14135000	18919000	18104000	11428000	88907000	22353000	1087300	1455300	1392600	879060	6839000	1719400	0.446359	-0.743307	0.446372	-0.743292	LmjF.35.3540:mRNA-p1	2
LmjF.35.0190	NLI interacting factor-like phosphatase, putative	26.7251	26.4691	26.2068	25.0696	27.0421	25.7822	23.0246	22.7686	22.5063	21.3691	23.3416	22.0818	0	22.405	5	5	5	4	5	4	110930000	92895000	77450000	35212000	138190000	57707000	8533100	7145700	5957700	2708600	10630000	4439000	0.446588	0.50235	0.446589	0.50235	LmjF.35.0190:mRNA-p1	5
LmjF.36.2110	chaperone protein DnaJ, putative	24.9196	24.2406	25.125	24.4346	26.2227	10	21.0127	20.3337	21.2182	20.5277	22.3158	10	0	5.2805	2	2	2	2	3	0	31735000	19822000	36592000	22675000	78309000	0	2115700	1321500	2439500	1511700	5220600	0	0.456396	2.87597	0.447508	3.24036	LmjF.36.2110:mRNA-p1	4
LmjF.36.2950	succinyl-CoA ligase [GDP-forming] beta-chain, putative	29.2362	28.938	28.7331	28.4548	30.5192	29.4807	24.9143	24.6161	24.4112	24.1329	26.1973	25.1587	0	140.56	12	11	9	11	14	12	632390016	514289984	446200000	367920000	1538899968	749139968	31620000	25715000	22310000	18396000	76945000	37457000	0.447883	-0.515789	0.447898	-0.515773	LmjF.36.2950:mRNA-p1	14
LmjF.18.0740	Elongation factor Tu, mitochondrial, putative	29.3805	28.3359	28.2748	27.0101	29.2223	27.9112	24.7366	23.6921	23.631	22.3663	24.5785	23.2674	0	71.583	16	14	15	12	15	12	698889984	338820000	324769984	135160000	626320000	252420000	27955000	13553000	12991000	5406500	25053000	10097000	0.449617	0.615869	0.449622	0.615851	LmjF.18.0740:mRNA-p1	17
LmjF.08.1110	stress-induced protein sti1	28.8175	28.6939	28.7018	28.1246	30.3706	29.3488	23.6476	23.524	23.5318	22.9547	25.2007	24.1789	0	86.473	21	23	22	20	22	20	473080000	434220000	436620000	292660000	1388199936	683710016	13141000	12062000	12128000	8129400	38562000	18992000	0.450302	-0.543622	0.450299	-0.543636	LmjF.08.1110:mRNA-p1	25
LmjF.14.0705	fatty acid elongase, putative	10	23.4645	10	24.6925	24.8112	10	10	19.8795	10	21.1076	21.2262	10	0	4.4783	0	2	0	2	2	1	0	11575000	0	27114000	29438000	0	0	964580	0	2259500	2453100	0	0.440808	-3.67973	0.450548	-4.1514	LmjF.14.0705:mRNA-p1	3
LmjF.21.1070;LmjF.21.1060	40S ribosomal protein S23, putative	31.781	30.9386	31.106	29.6737	31.7932	30.7014	28.9737	28.1312	28.2986	26.8663	28.9859	27.8941	0	35.051	7	7	7	7	8	8	3690099968	2058000000	2311200000	856390016	3721499904	1746000000	527160000	294000000	330169984	122340000	531640000	249430000	0.452161	0.552423	0.452159	0.552428	LmjF.21.1070:mRNA-p1;LmjF.21.1060:mRNA-p1	8
LmjF.27.2400	heat shock protein DNAJ, putative	29.6841	29.1589	29.0291	29.1017	30.1588	29.5243	25.2918	24.7666	24.6368	24.7094	25.7665	25.132	0	90.066	18	17	18	18	17	17	862600000	599390016	547809984	576099968	1198700032	772150016	41076000	28542000	26086000	27433000	57080000	36769000	0.453352	-0.304245	0.453352	-0.304244	LmjF.27.2400:mRNA-p1	18
LmjF.34.3670	vacuolar ATP synthase catalytic subunit A, putative	29.0664	29.1628	28.605	28.9723	29.948	28.8693	24.0664	24.1628	23.605	23.9723	24.948	23.8693	0	101.41	19	22	19	20	19	18	562160000	601000000	408280000	526649984	1035699968	490369984	17567000	18781000	12759000	16458000	32366000	15324000	0.453972	-0.318448	0.45394	-0.318468	LmjF.34.3670:mRNA-p1	23
LmjF.34.3050	cytochrome b5-like Heme/Steroid binding domain containing protein, putative	23.8694	24.752	25.1396	24.4389	26.1571	24.7601	20.6995	21.5821	21.9697	21.269	22.9872	21.5902	0.0021398	2.2546	1	2	2	1	2	2	15325000	28255000	36964000	22743000	74831000	28414000	1702800	3139400	4107100	2527000	8314500	3157100	0.457755	-0.531716	0.457754	-0.531712	LmjF.34.3050:mRNA-p1	2
LmjF.29.1510;LmjF.29.1500	Nodulin-like, putative	24.063	24.1831	24.8116	24.5529	27.3894	23.8389	19.6707	19.7907	20.4193	20.1605	22.9971	19.4466	0	8.4073	1	1	2	2	2	1	17526000	19047000	29446000	24612000	175800000	15005000	834590	906980	1402200	1172000	8371500	714520	0.458903	-0.907845	0.458906	-0.907845	LmjF.29.1510:mRNA-p1;LmjF.29.1500:mRNA-p1	2
LmjF.17.0086;LmjF.17.0085;LmjF.17.0084;LmjF.17.0083;LmjF.17.0081;LmjF.17.0080;LmjF.17.0082	elongation factor 1-alpha	34.6751	34.1397	34.0789	33.918	35.6541	34.637	30.0313	29.4958	29.4351	29.2741	31.0103	29.9931	0	323.31	33	33	33	32	36	38	27431999488	18926000128	18146000896	16231000064	54071001088	26716000256	1097299968	757020032	725830016	649230016	2162899968	1068600000	0.460866	-0.438477	0.460887	-0.438475	LmjF.17.0086:mRNA-p1;LmjF.17.0085:mRNA-p1;LmjF.17.0084:mRNA-p1;LmjF.17.0083:mRNA-p1;LmjF.17.0081:mRNA-p1;LmjF.17.0080:mRNA-p1;LmjF.17.0082:mRNA-p1	38
LmjF.27.2000	GMP-PDE, delta subunit, putative	24.0966	24.2539	23.8239	24.2605	25.2966	10	21.0966	21.2538	20.8238	21.2605	22.2966	10	0	3.4249	1	1	1	2	2	1	17939000	20005000	14849000	20097000	41214000	0	2242300	2500600	1856100	2512100	5151800	0	0.48153	2.53907	0.461468	3.20571	LmjF.27.2000:mRNA-p1	2
LmjF.11.0400	tubulin-tyrsoine ligase-like protein	24.1197	23.2448	22.8716	23.2355	24.8096	23.6525	18.1197	17.2448	16.8716	17.2355	18.8096	17.6525	0	7.8236	2	3	1	2	3	2	18228000	9939700	7674300	9875700	29405000	13186000	284820	155310	119910	154310	459460	206030	0.461507	-0.487162	0.461519	-0.487157	LmjF.11.0400:mRNA-p1	3
LmjF.32.0520	profilin, putative	27.5569	26.6501	26.7445	26.9594	28.3534	26.965	24.9719	24.0651	24.1595	24.3744	25.7684	24.3801	0	54.439	4	4	4	4	4	4	197450000	105310000	112430000	130490000	342940000	131000000	32908000	17552000	18738000	21748000	57156000	21834000	0.463376	-0.442102	0.463362	-0.442108	LmjF.32.0520:mRNA-p1	4
LmjF.02.0460	Mitochondrial outer membrane protein porin, putative	29.5227	29.274	29.1254	29.1522	30.7478	29.2666	25.5227	25.274	25.1254	25.1522	26.7479	25.2666	0	13.515	3	3	3	3	3	3	771270016	649150016	585609984	596620032	1803100032	645820032	48205000	40572000	36601000	37289000	112700000	40364000	0.474995	-0.414874	0.474994	-0.414894	LmjF.02.0460:mRNA-p1	3
LmjF.30.0880	adenosine kinase, putative	24.9423	24.7616	24.6485	23.579	25.2494	24.3778	20.9423	20.7616	20.6485	19.579	21.2494	20.3777	0	17.077	2	2	2	2	2	2	32239000	28443000	26299000	12531000	39886000	21799000	2014900	1777700	1643700	783200	2492900	1362400	0.478993	0.382081	0.478992	0.382079	LmjF.30.0880:mRNA-p1	2
LmjF.35.0980	aldose 1-epimerase-like protein	25.9188	25.6026	25.7631	26.1086	26.1268	25.5424	21.7489	21.4327	21.5932	21.9387	21.9569	21.3725	0	20.28	5	5	4	4	3	4	63435000	50952000	56947000	72354000	73276000	48869000	3524200	2830700	3163700	4019700	4070900	2714900	0.482123	-0.164431	0.482164	-0.164422	LmjF.35.0980:mRNA-p1	5
LmjF.13.1090	proteasome regulatory ATPase subunit 2, putative	27.5625	26.8085	25.9966	26.4847	27.9348	27.3791	22.9187	22.1647	21.3527	21.8408	23.2909	22.7352	0	53.613	11	9	7	10	13	12	198220000	117530000	66949000	93905000	256580000	174550000	7928800	4701400	2677900	3756200	10263000	6982100	0.483766	-0.477019	0.483778	-0.477007	LmjF.13.1090:mRNA-p1;LmjF.09.0070:mRNA-p1	14
LmjF.17.0810	RNA-binding protein, putative	25.2746	24.2485	23.6992	23.5022	25.3419	21.7991	20.5197	19.4936	18.9444	18.7473	20.587	17.0442	0	5.4469	3	2	2	3	2	1	40590000	19931000	13620000	11881000	42527000	3649000	1503300	738200	504460	440050	1575100	135150	0.486356	0.859751	0.48636	0.859737	LmjF.17.0810:mRNA-p1	3
LmjF.08.1130	phosphoribosylpyrophosphate synthetase	24.5694	24.3166	24.2146	24.938	26.7714	23.5342	20.8689	20.6162	20.5142	21.2375	23.071	19.8338	0	32.036	2	2	2	3	3	2	24896000	20895000	19468000	32143000	114550000	12148000	1915000	1607300	1497600	2472500	8811600	934460	0.49099	-0.714318	0.490993	-0.714314	LmjF.08.1130:mRNA-p1	4
LmjF.31.1010	hypothetical protein, conserved	24.4928	24.086	24.0529	24.2907	25.317	23.9906	19.2449	18.8381	18.805	19.0428	20.0691	18.7426	0.0021322	2.2253	2	2	2	2	2	1	23609000	17808000	17404000	20523000	41801000	16668000	621290	468630	458000	540080	1100000	438620	0.491333	-0.322193	0.491358	-0.322172	LmjF.31.1010:mRNA-p1	2
LmjF.36.2150	transmembrane emp24 domain-containing protein	25.1835	25.7056	25.5877	23.7974	26.6105	23.9796	21.3761	21.8983	21.7804	19.99	22.8031	20.1722	0	2.7126	2	2	2	1	2	1	38106000	54723000	50429000	14579000	102460000	16542000	2721800	3908800	3602100	1041300	7318300	1181500	0.492276	0.696469	0.492242	0.696537	LmjF.36.2150:mRNA-p1	2
LmjF.05.0030	ras-like small GTPases, putative	25.5697	25.9221	25.8281	25.1892	26.3279	24.6763	21.8693	22.2217	22.1277	21.4888	22.6274	20.9759	0	14.977	4	6	5	4	5	3	49803000	63583000	59571000	38257000	84232000	26811000	3831000	4891000	4582400	2942900	6479400	2062400	0.493809	0.375522	0.493818	0.375511	LmjF.05.0030:mRNA-p1	6
LmjF.36.0890	eukaryotic translation initiation factor 6 (eIF-6), putative	26.913	25.9103	26.0866	25.0076	26.9398	25.5022	23.4535	22.4509	22.6271	21.5482	23.4804	22.0428	0	83.199	4	3	4	3	4	3	126360000	63064000	71259000	33732000	128730000	47527000	11487000	5733100	6478100	3066500	11703000	4320700	0.499762	0.486738	0.499783	0.486717	LmjF.36.0890:mRNA-p1	4
LmjF.21.1563	choline dehydrogenase, like protein	22.7	22.532	22.6956	10	23.8329	22.9621	18.0562	17.8881	18.0518	10	19.189	18.3183	0.0032916	1.7327	1	1	1	0	2	2	6813700	6064600	6793000	0	14942000	8171300	272550	242580	271720	0	597680	326850	0.50737	2.0442	0.501253	2.16291	LmjF.21.1563:mRNA-p1	2
LmjF.11.1210	SKP1-like protein	25.7601	25.1594	25.4208	25.7803	26.3686	25.084	22.9528	22.3521	22.6135	22.9729	23.5613	22.2766	0	86.786	2	3	3	4	4	2	56830000	37475000	44918000	57629000	86647000	35565000	8118500	5353600	6416900	8232700	12378000	5080700	0.508244	-0.29751	0.508251	-0.297501	LmjF.11.1210:mRNA-p1	4
LmjF.36.4120	hypothetical protein, conserved	24.946	25.0517	24.7509	24.5116	25.9992	25.1877	21.4866	21.5924	21.2915	21.0523	22.5397	21.7282	0	4.9731	2	2	2	2	2	2	32321000	34780000	28234000	23919000	67070000	38217000	2938300	3161900	2566800	2174500	6097200	3474200	0.510604	-0.316626	0.510638	-0.316589	LmjF.36.4120:mRNA-p1	2
LmjF.18.1380	pyruvate dehydrogenase E1 component alpha subunit, putative	30.8964	30.6167	30.4899	30.1383	32.1365	31.005	26.5745	26.2948	26.168	25.8164	27.8146	26.6831	0	140.54	17	18	17	18	17	17	1998700032	1646499968	1507900032	1181799936	4721200128	2155000064	99934000	82323000	75394000	59091000	236060000	107750000	0.511161	-0.425607	0.511128	-0.425639	LmjF.18.1380:mRNA-p1	19
LmjF.36.3070	fibrillarin	27.9159	27.193	26.7609	27.1568	28.47	27.3816	24.4565	23.7336	23.3014	23.6974	25.0106	23.9222	0	62.784	8	6	4	6	8	8	253240000	153430000	113720000	149630000	371820000	174860000	23022000	13948000	10338000	13603000	33802000	15897000	0.511399	-0.379545	0.511355	-0.379586	LmjF.36.3070:mRNA-p1	8
LmjF.03.0220	hypothetical protein, conserved	26.8193	25.7342	25.4696	25.9404	27.459	26.0138	22.5714	21.4863	21.2216	21.6925	23.2111	21.7658	0	15.697	6	5	5	6	6	5	118420000	55816000	46462000	64393000	184490000	67752000	6232600	2937700	2445300	3389100	9710100	3565900	0.511746	-0.463356	0.511735	-0.463373	LmjF.03.0220:mRNA-p1	6
LmjF.36.2710	mitochondrial ATP-dependent zinc metallopeptidase, putative	25.1797	24.8697	24.9774	25.5236	26.8775	24.2602	20.0922	19.7823	19.8899	20.4361	21.79	19.1728	0	5.6229	2	2	3	2	3	2	38005000	30657000	33033000	48234000	123290000	20093000	1117800	901690	971560	1418700	3626000	590980	0.513693	-0.544804	0.513684	-0.544797	LmjF.36.2710:mRNA-p1	3
LmjF.25.2360	Pumilio homology domain family member 8	24.6941	24.0291	23.5333	23.6623	25.7088	24.3606	19.6066	18.9416	18.4458	18.5749	20.6213	19.2732	0	3.6211	2	2	2	2	2	1	27144000	17119000	12140000	13276000	54842000	21542000	798340	503500	357050	390470	1613000	633580	0.514459	-0.491752	0.514451	-0.491764	LmjF.25.2360:mRNA-p1	2
LmjF.34.4130	Protein of unknown function (DUF1620), putative	23.8598	24.4418	24.8529	24.6309	27.456	23.6041	18.8154	19.3974	19.8085	19.5865	22.4116	18.5597	0	40.651	2	3	3	3	3	1	15224000	22789000	30301000	25981000	184110000	12751000	461330	690570	918210	787300	5579000	386390	0.515657	-0.845505	0.515659	-0.845498	LmjF.34.4130:mRNA-p1	3
LmjF.33.1150	pumilio protein 6, putative	26.6942	26.0097	25.4994	25.7273	27.8229	26.1968	21.4847	20.8002	20.29	20.5179	22.6134	20.9873	0	23.361	6	4	4	5	7	6	108580000	67560000	47435000	55551000	237420000	76915000	2934500	1826000	1282000	1501400	6416700	2078800	0.516032	-0.514547	0.516012	-0.514565	LmjF.33.1150:mRNA-p1	8
LmjF.10.0490	mitogen-activated protein kinase 3, putative	26.074	25.8606	25.6382	25.0231	27.4253	26.6585	21.8261	21.6127	21.3903	20.7752	23.1773	22.4107	0	14.97	1	2	3	5	7	5	70643000	60929000	52224000	34097000	180230000	105930000	3718100	3206800	2748600	1794600	9485600	5575500	0.516494	-0.511354	0.516481	-0.511368	LmjF.10.0490:mRNA-p1	7
LmjF.25.1120	aldehyde dehydrogenase, mitochondrial precursor	25.9636	25.3178	25.3238	25.1669	27.1165	25.6415	21.2632	20.6174	20.6234	20.4664	22.4161	20.9411	0	6.4348	3	3	3	3	4	3	65438000	41823000	41997000	37670000	145510000	52345000	2516900	1608600	1615300	1448800	5596500	2013300	0.520238	-0.439934	0.520275	-0.439897	LmjF.25.1120:mRNA-p1	4
LmjF.36.3770	transcription factor btf3, putative	23.5818	24.7379	23.916	23.9978	23.8847	25.9225	21.2598	22.416	21.5941	21.676	21.5627	23.6005	0	21.806	2	2	2	1	1	1	12555000	27981000	15828000	16752000	15488000	63597000	2511000	5596200	3165700	3350500	3097600	12719000	0.521371	-0.523085	0.521372	-0.523069	LmjF.36.3770:mRNA-p1	2
LmjF.36.0080	leucine carboxyl methyltransferase, putative	24.7552	24.1651	25.4498	24.4847	27.4093	24.6095	20.8483	20.2581	21.5429	20.5779	23.5024	20.7026	0	11.384	3	2	3	3	4	3	28318000	18811000	45830000	23477000	178250000	25597000	1887900	1254000	3055300	1565200	11883000	1706500	0.525757	-0.711155	0.525728	-0.711193	LmjF.36.0080:mRNA-p1	4
LmjF.29.2200	dynamin-1-like protein	33.5308	32.648	32.6208	32.7242	33.965	33.0917	28.0713	27.1886	27.1613	27.2647	28.5055	27.6323	0	279.46	26	24	25	26	25	25	12410000384	6729999872	6604499968	7095099904	16768000000	9153599488	282040000	152960000	150100000	161250000	381080000	208040000	0.528154	-0.327104	0.528154	-0.327092	LmjF.29.2200:mRNA-p1	26
LmjF.07.0900	CAMK/CAMKL family protein kinase, putative	25.8143	26.6034	26.0815	25.9163	26.9332	26.4143	22.3548	23.1439	22.6221	22.4568	23.4737	22.9549	0	7.514	3	5	5	4	3	3	59002000	101960000	71008000	63324000	128140000	89436000	5363800	9268700	6455300	5756700	11649000	8130500	0.533015	-0.25486	0.532986	-0.254871	LmjF.07.0900:mRNA-p1;LmjF.18.0640:mRNA-p1	5
LmjF.19.0680	Flagellum attachment zone protein 7	26.8823	25.3961	25.4382	25.543	27.5624	26.1855	20.9754	19.4893	19.5313	19.6361	21.6556	20.2787	0	24.96	3	4	2	6	10	7	123700000	44157000	45463000	48888000	198210000	76319000	2061700	735960	757710	814800	3303500	1272000	0.533136	-0.52479	0.533139	-0.524787	LmjF.19.0680:mRNA-p1;LmjF.05.0630:mRNA-p1;LmjF.17.0800:mRNA-p1;LmjF.34.4260:mRNA-p1	10
LmjF.28.1420	DNA polymerase kappa, putative	10	21.3354	20.5437	10	21.1259	10	10	16.1655	15.3737	10	15.956	10	0	3.2229	0	1	1	1	1	0	0	2646100	1528500	0	2288400	0	0	73502	42457	0	63566	0	0.538347	1.91774	0.538967	1.86108	LmjF.28.1420:mRNA-p1	2
LmjF.07.0990	nucleolar RNA-binding protein, putative	28.3708	27.7667	27.413	27.3171	29.1978	28.249	26.3708	25.7667	25.4131	25.3171	27.1979	26.249	0	22.165	4	4	4	4	4	4	347100000	228360000	178710000	167210000	615779968	319009984	86776000	57089000	44678000	41803000	153950000	79752000	0.543992	-0.404465	0.543983	-0.404481	LmjF.07.0990:mRNA-p1	4
LmjF.35.3920	hypothetical protein, conserved	10	23.4247	23.313	10	23.8559	10	10	18.1393	18.0276	10	18.5706	10	0.0021552	2.3131	0	1	1	0	2	0	0	11260000	10421000	0	15183000	0	0	288720	267210	0	389310	0	0.552982	2.62725	0.554196	2.53212	LmjF.35.3920:mRNA-p1	2
LmjF.35.0950	cell cycle sequence binding phosphoprotein (RBP33), putative	25.5007	25.5763	25.4864	24.8775	26.3256	24.1255	21.2527	21.3284	21.2385	20.6295	22.0777	19.8775	0	13.315	5	6	6	5	5	3	47475000	50031000	47008000	30822000	84101000	18302000	2498700	2633200	2474100	1622200	4426400	963240	0.5588	0.411604	0.558797	0.411616	LmjF.35.0950:mRNA-p1	8
LmjF.28.1200	luminal binding protein 1 (BiP), putative	31.1101	30.5873	30.5671	29.7433	31.2283	30.4324	25.9402	25.4173	25.3971	24.5734	26.0584	25.2625	0	139.06	32	32	34	33	31	30	2317799936	1613200000	1590800000	898710016	2515699968	1448999936	64384000	44811000	44188000	24964000	69881000	40251000	0.570257	0.28683	0.570287	0.286812	LmjF.28.1200:mRNA-p1	34
LmjF.09.1550	hypothetical protein, conserved	24.7983	24.1562	23.4214	23.4752	25.1759	21.7509	21.3389	20.6968	19.9618	20.0158	21.7164	18.2915	0	6.0989	2	2	1	2	3	1	29177000	18695000	11234000	11661000	37904000	3529300	2652400	1699600	1021200	1060100	3445900	320850	0.570394	0.657954	0.570427	0.657902	LmjF.09.1550:mRNA-p1	3
LmjF.23.0760	mitochondrial RNA binding protein, putative	27.8734	27.1321	27.3102	27.7717	26.7321	29.1838	23.786	23.0446	23.2227	23.6843	22.6447	25.0964	0	36.769	4	5	5	5	3	5	245890000	147090000	166410000	229150000	111470000	609830016	14464000	8652200	9788900	13480000	6557300	35872000	0.572412	-0.4573	0.572369	-0.457343	LmjF.23.0760:mRNA-p1	6
LmjF.27.1830	GTP binding protein, putative	23.9176	23.7373	24.0873	23.2821	25.1441	24.3249	19.2738	19.0934	19.4434	18.6383	20.5002	19.681	0	5.3236	1	1	1	2	2	2	15846000	13984000	17824000	10200000	37078000	21014000	633850	559350	712940	408020	1483100	840550	0.572787	-0.336255	0.572739	-0.336282	LmjF.27.1830:mRNA-p1	2
LmjF.25.1180;LmjF.25.1170	ATP synthase subunit beta, mitochondrial, putative	32.6192	32.4587	32.0111	32.0953	32.5179	32.0426	28.0956	27.9352	27.4875	27.5718	27.9943	27.519	0	323.31	24	23	23	24	25	25	6597100032	5902700032	4328099840	4588400128	6149600256	4423699968	286830016	256640000	188180000	199500000	267370000	192330000	0.57379	0.144402	0.573746	0.144415	LmjF.25.1180:mRNA-p1;LmjF.25.1170:mRNA-p1	25
LmjF.09.0790	hypothetical protein, conserved	22.307	23.0161	22.4557	23.5395	25.5711	21.0823	16.722	17.4312	16.8708	17.9546	19.9861	15.4974	0	3.4866	1	2	1	2	2	1	5189000	8483000	5752300	12193000	49850000	2220300	108100	176730	119840	254020	1038500	46257	0.573814	-0.804695	0.573807	-0.804697	LmjF.09.0790:mRNA-p1	2
LmjF.03.0750	TatD related DNase, putative	22.7891	23.242	22.5002	22.3649	24.6352	22.8523	17.8349	18.2878	17.546	17.4107	19.681	17.8981	0	2.68	1	2	1	1	2	1	7247700	9920700	5932600	5401400	26058000	7572200	233800	320020	191370	174240	840580	244270	0.575383	-0.440358	0.575363	-0.440379	LmjF.03.0750:mRNA-p1	2
LmjF.29.0870	hypothetical protein, conserved	26.6958	26.5339	26.0388	26.0405	27.1267	24.8492	22.3739	22.212	21.7169	21.7186	22.8048	20.5273	0	5.6249	4	5	4	3	2	2	108700000	97162000	68938000	69022000	146540000	30225000	5435000	4858100	3446900	3451100	7327000	1511200	0.576207	0.417317	0.576201	0.417332	LmjF.29.0870:mRNA-p1	5
LmjF.07.1000	RNA binding protein-like protein	26.1686	25.1152	25.2305	24.7506	27.0046	26.0933	22.8466	21.7933	21.9086	21.4287	23.6827	22.7714	0	15.723	3	3	3	2	3	3	75426000	36343000	39367000	28228000	134650000	71594000	7542600	3634300	3936700	2822800	13465000	7159400	0.57759	-0.444794	0.57759	-0.444794	LmjF.07.1000:mRNA-p1	3
LmjF.34.0690;LmjF.34.0680	flagellar attachment zone protein, putative	26.3309	25.6941	26.2779	25.4376	27.4215	26.5479	18.0689	17.432	18.0157	17.1755	19.1594	18.2858	0	2.8282	1	1	1	2	3	2	84411000	54287000	81363000	45445000	179760000	98108000	274960	176830	265020	148030	585530	319570	0.578371	-0.368027	0.578369	-0.368026	LmjF.34.0690:mRNA-p1;LmjF.34.0680:mRNA-p1	3
LmjF.04.1230	actin	28.8534	28.9819	28.7488	28.3746	30.2623	28.9508	24.4611	24.5895	24.3565	23.9822	25.8699	24.5585	0	116.21	11	11	11	11	13	11	485000000	530169984	451089984	348020000	1287800064	518870016	23095000	25246000	21480000	16572000	61324000	24708000	0.584115	-0.334509	0.584114	-0.334517	LmjF.04.1230:mRNA-p1	13
LmjF.35.3950	U5 snRNA-associated splicing factor	25.2818	24.324	24.8307	23.8839	27.1174	25.158	18.2931	17.3352	17.8421	16.8952	20.1287	18.1694	0	15.123	5	4	4	3	6	4	40793000	21001000	29840000	15480000	145600000	37439000	321200	165360	234960	121890	1146400	294800	0.589436	-0.574286	0.589428	-0.574286	LmjF.35.3950:mRNA-p1	6
LmjF.35.1410	threonyl-tRNA synthetase, putative	27.5934	25.0734	23.5322	25.8259	26.8969	25.655	22.0084	19.4885	17.9472	20.241	21.3119	20.07	0	19.456	3	6	3	9	7	5	202500000	35306000	12131000	59480000	124960000	52834000	4218800	735550	252720	1239200	2603200	1100700	0.591201	-0.726267	0.591208	-0.726259	LmjF.35.1410:mRNA-p1	9
LmjF.28.2170	Mitochondrial import receptor subunit ATOM69, putative	28.5002	28.1864	27.9779	27.9768	29.5919	28.0477	22.9766	22.6628	22.4544	22.4533	24.0683	22.5241	0	147.04	14	12	13	14	14	13	379680000	305460000	264360000	264160000	809180032	277449984	8253800	6640400	5746900	5742600	17591000	6031400	0.593886	-0.317277	0.593884	-0.317283	LmjF.28.2170:mRNA-p1	14
LmjF.32.0910	Alpha/beta hydrolase family, putative	20.5362	22.2184	22.361	22.7375	24.2265	20.3509	16.3663	18.0485	18.191	18.5676	20.0566	16.1809	0	4.8406	1	1	1	2	3	1	1520600	4879900	5386700	6993100	19629000	1337300	84477	271110	299260	388500	1090500	74292	0.595204	-0.733092	0.59522	-0.733068	LmjF.32.0910:mRNA-p1	3
LmjF.18.1480	NADH-ubiquinone oxidoreductase complex I subunit, putative	24.983	23.8882	24.5207	23.2062	25.6385	22.9814	21.1757	20.0808	20.7133	19.3988	21.8311	19.1741	0	10.486	3	2	3	2	3	2	33162000	15526000	24069000	9677400	52234000	8281400	2368700	1109000	1719200	691240	3731000	591530	0.596189	0.521923	0.596194	0.521917	LmjF.18.1480:mRNA-p1	3
LmjF.31.0190	nucleolar protein, putative	26.0215	25.1211	25.2598	25.2383	26.7949	21.8361	21.2666	20.3662	20.5049	20.4835	22.04	17.0812	0	8.9083	3	2	2	3	3	1	68118000	36492000	40175000	39582000	116430000	3743900	2522900	1351600	1488000	1466000	4312200	138660	0.601374	0.844355	0.601357	0.844398	LmjF.31.0190:mRNA-p1	3
LmjF.35.3850	30S Ribosomal protein S17-like protein	26.4988	25.3407	25.8721	25.4291	27.302	26.0622	22.5919	21.4338	21.9653	21.5222	23.3952	22.1554	0	15.341	4	3	4	4	4	4	94824000	42493000	61417000	45177000	165470000	70068000	6321600	2832800	4094500	3011800	11032000	4671200	0.605336	-0.360575	0.605317	-0.360612	LmjF.35.3850:mRNA-p1	4
LmjF.30.2770	superoxide dismutase, putative	22.5632	21.6692	20.8639	22.3315	20.9489	23.1231	18.8628	17.9687	17.1635	18.631	17.2485	19.4227	0	2.6079	1	1	1	2	1	1	6197400	3334800	1908400	5277800	2024200	9136000	476720	256520	146800	405980	155710	702770	0.616112	-0.435741	0.6161	-0.435752	LmjF.30.2770:mRNA-p1	2
LmjF.24.0420	ubiquitin carboxyl-terminal hydrolase, putative	25.4655	25.3016	24.8424	24.3457	25.728	24.8375	21.2176	21.0537	20.5945	20.0978	21.4801	20.5896	0	5.3505	3	3	3	2	3	2	46332000	41357000	30083000	21320000	55579000	29980000	2438500	2176700	1583300	1122100	2925200	1577900	0.628879	0.23278	0.628886	0.232775	LmjF.24.0420:mRNA-p1	3
LmjF.19.0720	hypothetical protein, conserved	22.6853	22.1109	10	10	25.4285	26.1833	18.1004	17.526	10	10	20.8435	21.5983	0.0087884	1.4361	1	1	0	0	1	2	6744700	4529500	0	0	45158000	76200000	281030	188730	0	0	1881600	3175000	0.630888	-2.27184	0.644901	-2.27184	LmjF.19.0720:mRNA-p1	2
LmjF.30.0060	hypothetical protein, conserved	24.8006	25.0169	24.7569	23.5086	25.7243	24.3947	20.9932	21.2096	20.9496	19.7013	21.917	20.5874	0	4.4828	2	2	2	1	1	2	29222000	33950000	28352000	11934000	55436000	22057000	2087300	2425000	2025200	852450	3959700	1575500	0.652154	0.315594	0.652142	0.315599	LmjF.30.0060:mRNA-p1	2
LmjF.29.1800;LmjF.11.1190	40S ribosomal protein S15A, putative	33.6243	33.0401	33.0933	32.5172	33.6978	32.9831	30.6243	30.0401	30.0933	29.5172	30.6978	29.9832	0	132.17	13	13	13	13	13	13	13240999936	8832300032	9163899904	6146999808	13932999680	8489999872	1655100032	1104000000	1145500032	768369984	1741699968	1061299968	0.657956	0.186537	0.658068	0.186478	LmjF.29.1800:mRNA-p1;LmjF.11.1190:mRNA-p1	13
LmjF.30.0460;LmjF.21.0895	aspartyl-tRNA synthetase, putative	23.3327	24.6745	22.637	22.7237	24.6762	24.4514	18.2453	19.5871	17.5495	17.6363	19.5887	19.364	0	2.5933	1	2	1	1	2	1	10564000	26778000	6522500	6926700	26809000	22941000	310720	787590	191840	203730	788490	674750	0.663877	-0.402395	0.663885	-0.40238	LmjF.30.0460:mRNA-p1;LmjF.21.0895:mRNA-p1	2
LmjF.31.2580	ubiquinol-cytochrome-c reductase-like protein	26.2134	26.0695	25.8456	26.1265	25.9285	26.2772	24.2133	24.0695	23.8456	24.1265	23.9286	24.2772	0	5.7667	2	1	1	2	2	2	77806000	70420000	60297000	73259000	63866000	81327000	19451000	17605000	15074000	18315000	15967000	20332000	0.668202	-0.0679448	0.66797	-0.0679932	LmjF.31.2580:mRNA-p1	2
LmjF.34.1090	dihydroxyacetonephosphate acyltransferase	23.5572	22.8677	23.1883	21.2862	25.9059	24.2867	17.4911	16.8016	17.1222	15.2201	19.8398	18.2206	0	4.4991	2	2	2	1	3	3	12343000	7653300	9558000	2557300	62869000	20466000	184220	114230	142660	38169	938350	305460	0.672957	-0.621881	0.672958	-0.621877	LmjF.34.1090:mRNA-p1	3
LmjF.22.1540	alanyl-tRNA synthetase, putative	27.8112	27.4156	27.0191	26.9816	28.8324	27.262	21.9533	21.5577	21.1612	21.1236	22.9745	21.4041	0	27.161	10	9	8	10	10	8	235510000	179030000	136010000	132520000	478000000	160950000	4060600	3086800	2345000	2284800	8241400	2775100	0.678302	-0.27671	0.678312	-0.276702	LmjF.22.1540:mRNA-p1	10
LmjF.09.0230	ATP-dependent protease ATPase subunit HslU2	25.2501	23.6743	10	21.4321	10	22.0574	20.6651	19.0894	10	16.8472	10	17.4725	0	27.665	3	2	0	1	1	1	39905000	13387000	0	2829500	0	4364700	1662700	557790	0	117900	0	181860	0.66676	1.81161	0.68113	1.8116	LmjF.09.0230:mRNA-p1	3
LmjF.33.3230;LmjF.13.1670	60S ribosomal protein L44	30.5539	29.7477	30.1868	28.7358	31.007	29.8254	28.554	27.7477	28.1869	26.7358	29.007	27.8254	0	56.258	8	7	7	8	7	8	1576300032	901480000	1222200064	447030016	2158000128	951340032	394089984	225370000	305560000	111760000	539500032	237830000	0.68219	0.30674	0.682157	0.306773	LmjF.33.3230:mRNA-p1;LmjF.13.1670:mRNA-p1	8
LmjF.05.0510;LmjF.05.0500	ATP synthase F1, alpha subunit, putative	31.7374	31.557	31.72	31.0289	32.2935	31.1606	26.7832	26.6029	26.7659	26.0747	27.3393	26.2064	0	192.43	19	18	19	19	19	19	3580199936	3159399936	3537299968	2190899968	5264099840	2400300032	115490000	101920000	114110000	70674000	169810000	77430000	0.684778	0.177137	0.68473	0.177165	LmjF.05.0510:mRNA-p1;LmjF.05.0500:mRNA-p1	19
LmjF.15.1400	hypothetical protein, conserved	25.0972	24.7718	24.5938	24.823	26.0209	24.3061	20.9272	20.6019	20.4239	20.6531	21.851	20.1362	0	4.5403	2	2	2	1	2	1	35892000	28645000	25321000	29680000	68090000	20743000	1994000	1591400	1406700	1648900	3782800	1152400	0.687196	-0.229094	0.687179	-0.229107	LmjF.15.1400:mRNA-p1	2
LmjF.34.2900;LmjF.34.2890;LmjF.34.2880;LmjF.34.2870;LmjF.32.3130	ribosomal protein L3, putative	33.9331	33.3854	33.9643	31.9893	35.0148	33.1463	29.4096	28.8618	29.4407	27.4657	30.4913	28.6227	0	323.31	35	34	34	33	34	33	16401999872	11219999744	16760000512	4263099904	34715000832	9506499584	713150016	487840000	728689984	185350000	1509400064	413329984	0.696845	0.377481	0.696844	0.37749	LmjF.34.2900:mRNA-p1;LmjF.34.2890:mRNA-p1;LmjF.34.2880:mRNA-p1;LmjF.34.2870:mRNA-p1;LmjF.32.3130:mRNA-p1	35
LmjF.34.2530	flagellar attachment zone protein, putative	26.5431	26.3986	26.0591	25.1699	27.5162	25.3603	18.3933	18.2488	17.9093	17.0201	19.3664	17.2106	0	5.305	2	2	2	2	2	1	97782000	88464000	69913000	37747000	191950000	43074000	344300	311490	246170	132910	675890	151670	0.699197	0.318127	0.699215	0.318111	LmjF.34.2530:mRNA-p1	2
LmjF.35.1760	proteasome complex subunit Rpn13 ubiquitin receptor, putative	25.3171	24.7548	24.6584	24.1588	25.0476	25.071	21.3171	20.7548	20.6584	20.1587	21.0476	21.071	0	4.0938	2	2	2	1	2	2	41803000	28309000	26480000	18729000	34680000	35247000	2612700	1769300	1655000	1170500	2167500	2202900	0.699449	0.150964	0.699402	0.150997	LmjF.35.1760:mRNA-p1	2
LmjF.11.0310	hypothetical protein, conserved	24.4205	23.9107	24.0395	23.538	25.2525	24.2278	17.8206	17.3107	17.4396	16.9381	18.6526	17.6279	1	-2	1	1	1	1	2	1	22454000	15770000	17243000	12180000	39972000	19647000	231490	162570	177760	125570	412090	202550	0.69989	-0.215883	0.699834	-0.215929	LmjF.11.0310:mRNA-p1	2
LmjF.29.2100	Present in the outer mitochondrial membrane proteome 37	25.56	25.0927	24.7138	24.4081	25.4267	25.053	20.6531	20.1858	19.8069	19.5012	20.5198	20.1461	0	9.9767	4	4	4	3	3	3	49468000	35782000	27517000	22262000	45102000	34809000	1648900	1192700	917220	742070	1503400	1160300	0.699886	0.159606	0.699943	0.159573	LmjF.29.2100:mRNA-p1	4
LmjF.02.0260	small GTP binding protein rab6-like protein	24.8747	24.557	22.5294	23.8803	24.4911	24.5181	21.1743	20.8565	18.8289	20.1797	20.7907	20.8176	0	15.499	2	3	1	2	2	2	30764000	24682000	6053700	15441000	23580000	24026000	2366500	1898600	465670	1187700	1813900	1848100	0.706007	-0.309444	0.70604	-0.309412	LmjF.02.0260:mRNA-p1	3
LmjF.16.1530	endoplasmic reticulum oxidoreductin, putative	10	22.3522	23.0049	24.7307	25.9515	10	10	17.5972	18.25	19.9758	21.1967	10	0	11.496	0	1	1	3	4	1	0	5353900	8416900	27840000	64891000	0	0	198290	311740	1031100	2403400	0	0.701691	-1.77505	0.70887	-1.77505	LmjF.16.1530:mRNA-p1	4
LmjF.30.3520;LmjF.30.3500	S-adenosylmethionine synthetase	28.3933	27.6189	27.3043	27.0313	29.1856	27.9374	24.0714	23.297	22.9824	22.7094	24.8636	23.6155	0	34.049	7	6	6	7	8	8	352569984	206120000	165730000	137160000	610560000	257030000	17628000	10306000	8286600	6858200	30528000	12852000	0.711637	-0.279233	0.711589	-0.279274	LmjF.30.3520:mRNA-p1;LmjF.30.3500:mRNA-p1	8
LmjF.36.4520	hypothetical protein, conserved	20.7471	21.1233	21.9753	21.8313	21.6629	19.2786	14.9657	15.3419	16.194	16.05	15.8816	13.4972	0	3.6344	1	1	1	1	3	1	1759900	2284300	4123200	3731500	3320400	635980	31999	41532	74967	67845	60371	11563	0.711638	0.357615	0.711628	0.357631	LmjF.36.4520:mRNA-p1	3
LmjF.24.0640	Kinesin-13 3, putative	25.1474	24.3251	24.3924	24.7016	26.3317	23.7741	20.3925	19.5703	19.6375	19.9466	21.5768	19.0192	0	5.0403	3	3	3	3	3	2	37164000	21018000	22021000	27284000	84457000	14346000	1376400	778450	815580	1010500	3128000	531320	0.71208	-0.31417	0.712086	-0.314163	LmjF.24.0640:mRNA-p1	3
LmjF.34.2470;LmjF.10.0070	ribosomal protein l35a, putative	32.4847	32.003	32.3129	31.3677	33.7008	32.5141	29.3148	28.8331	29.143	28.1978	30.5309	29.3442	0	51.048	17	16	16	18	19	19	6009800192	4303900160	5335300096	2770899968	13962000384	6133600256	667760000	478209984	592809984	307880000	1551399936	681520000	0.724082	-0.260664	0.724059	-0.260693	LmjF.34.2470:mRNA-p1;LmjF.10.0070:mRNA-p1	19
LmjF.07.0290	Uncharacterised protein family (UPF0172), putative	26.1247	25.9495	25.8545	25.6948	26.0071	26.0691	22.9548	22.7796	22.6846	22.5249	22.8372	22.8992	0	9.5602	1	1	1	2	2	2	73170000	64802000	60672000	54313000	67439000	70403000	8130000	7200300	6741300	6034800	7493300	7822500	0.726727	0.0526015	0.726729	0.0526009	LmjF.07.0290:mRNA-p1	2
LmjF.32.1750	pumilio/PUF RNA binding protein 7, putative	25.7919	25.8544	25.4874	25.2664	26.7189	24.3673	20.7919	20.8544	20.4874	20.2664	21.719	19.3673	0	12.38	5	5	5	5	5	5	58093000	60665000	47041000	40360000	110460000	21641000	1815400	1895800	1470000	1261200	3451900	676280	0.72677	0.260334	0.726764	0.260344	LmjF.32.1750:mRNA-p1	6
LmjF.31.2960	Repressor of differentiation kinase 2, putative	24.1555	23.9037	23.4832	23.451	24.5715	22.9365	19.5706	19.3188	18.8983	18.866	19.9865	18.3516	0.0033156	1.7703	2	2	2	2	1	1	18687000	15694000	11726000	11467000	24932000	8027400	778620	653930	488590	477790	1038800	334480	0.72786	0.194489	0.727819	0.194513	LmjF.31.2960:mRNA-p1	2
LmjF.25.2160	hypothetical protein, conserved	26.9909	26.2192	26.0764	25.987	27.7009	26.2623	23.084	22.3123	22.1695	22.08	23.794	22.3554	0	14.295	4	5	4	4	5	3	133370000	78119000	70760000	66505000	218180000	80490000	8891300	5208000	4717300	4433600	14545000	5366000	0.732081	-0.22125	0.732101	-0.22123	LmjF.25.2160:mRNA-p1	5
LmjF.04.0810	Pescadillo N-terminus/BRCA1 C Terminus (BRCT) domain containing protein, putative	26.5101	26.2561	26.1365	26.6815	27.1486	25.5941	21.7552	21.5012	21.3816	21.9266	22.3937	20.8392	0	28.165	4	4	4	4	4	4	95572000	80144000	73768000	107630000	148780000	50650000	3539700	2968300	2732100	3986400	5510300	1875900	0.732126	-0.173834	0.732117	-0.173842	LmjF.04.0810:mRNA-p1	4
LmjF.32.1500	Metalloprotease M41 FtsH, putative	25.2217	24.6601	24.5343	24.6507	26.1679	24.2733	20.2675	19.7059	19.5801	19.6966	21.2137	19.3191	0	11.454	4	4	4	4	5	3	39129000	26511000	24298000	26340000	75390000	20277000	1262200	855180	783810	849680	2432000	654080	0.733239	-0.225268	0.733226	-0.225286	LmjF.32.1500:mRNA-p1	5
LmjF.09.0250	DNA replication licensing factor MCM4, putative	23.2907	22.9118	22.4386	22.0246	24.6818	22.8288	17.7988	17.42	16.9468	16.5327	19.1899	17.3369	0	5.6028	2	1	1	1	4	2	10261000	7891000	5684600	4266300	26913000	7449900	228020	175360	126330	94806	598060	165550	0.736024	-0.298023	0.736061	-0.297976	LmjF.09.0250:mRNA-p1	4
LmjF.30.0480	bystin, putative	24.6716	22.8751	23.0521	23.9893	24.1432	21.3325	20.0277	18.2313	18.4082	19.3455	19.4994	16.6887	0	4.436	2	2	2	3	2	1	26724000	7693000	8696900	16653000	18528000	2640700	1068900	307720	347880	666140	741140	105630	0.74326	0.377949	0.743296	0.37789	LmjF.30.0480:mRNA-p1	3
LmjF.32.2710;LmjF.32.2690	ribosomal protein L27, putative	31.806	31.2684	31.7686	30.3951	32.5214	31.2531	28.9987	28.4611	28.9613	27.5877	29.7141	28.4457	0	26.14	11	11	10	11	11	11	3754700032	2586599936	3658599936	1412000000	6164899840	2559200000	536390016	369520000	522649984	201710000	880710016	365600000	0.743996	0.224512	0.743991	0.224521	LmjF.32.2710:mRNA-p1;LmjF.32.2690:mRNA-p1	11
LmjF.30.1050	mitochondrial carrier protein-like protein	22.2185	22.0668	21.5051	24.462	23.8498	10	18.3117	18.1599	17.5982	20.5551	19.9429	10	0	16.633	1	1	1	2	1	0	4880300	4393100	2976400	23109000	15118000	0	325360	292870	198420	1540600	1007900	0	0.800805	0.826256	0.745843	1.1906	LmjF.30.1050:mRNA-p1	2
LmjF.09.0470	serine/threonine protein phosphatase, putative	22.2257	22.2996	10	10	25.4738	22.966	17.2256	17.2996	10	10	20.4738	17.966	0.0082908	1.5373	1	1	0	0	2	1	4904500	5162300	0	0	46600000	8193200	153260	161320	0	0	1456200	256040	0.759393	-1.30485	0.75939	-1.30487	LmjF.09.0470:mRNA-p1	2
LmjF.36.1880	CBF/Mak21 family, putative	22.8066	22.7486	23.4548	22.6592	24.7947	22.3444	17.7622	17.7041	18.4103	17.6148	19.7503	17.3	0	7.7227	2	2	3	3	3	3	7336300	7046900	11497000	6623600	29103000	5325100	222310	213540	348380	200710	881900	161370	0.759695	-0.262764	0.759673	-0.262786	LmjF.36.1880:mRNA-p1	3
LmjF.05.1060	ATPase, putative	25.0042	24.3307	22.8293	23.8306	24.6628	24.3431	20.0974	19.4238	17.9224	18.9237	19.7559	19.4362	0	13.196	3	3	2	2	3	2	33653000	21099000	7452400	14919000	26561000	21282000	1121800	703300	248410	497290	885370	709400	0.760592	-0.224136	0.760614	-0.22412	LmjF.05.1060:mRNA-p1	3
LmjF.27.0930	isovaleryl-coA dehydrogenase, putative	28.3783	27.4962	27.5092	27.0119	29.1893	27.863	23.986	23.1039	23.1168	22.6196	24.797	23.4706	0	57.669	10	8	9	9	11	9	348920000	189320000	191020000	135330000	612160000	244110000	16615000	9015200	9096100	6444400	29150000	11624000	0.761348	-0.226825	0.76134	-0.226828	LmjF.27.0930:mRNA-p1	11
LmjF.22.0030;LmjF.04.0470	60S ribosomal protein L11 (L5, L16)	32.7261	31.6521	31.9554	31.1434	33.6162	32.3289	29.7261	28.6521	28.9554	28.1434	30.6162	29.3289	0	124.74	15	12	12	13	15	15	7104600064	3374700032	4164300032	2371899904	13166999552	5394599936	888070016	421840000	520529984	296480000	1645900032	674320000	0.76385	-0.251609	0.763856	-0.251607	LmjF.22.0030:mRNA-p1;LmjF.04.0470:mRNA-p1	15
LmjF.35.3490	hypothetical protein, conserved	27.5378	27.1366	27.2345	26.2905	28.0173	27.1136	23.1455	22.7443	22.8422	21.8982	23.625	22.7212	0	16.591	6	5	5	7	7	6	194850000	147550000	157910000	82078000	271670016	145210000	9278600	7026100	7519500	3908500	12937000	6914600	0.76725	0.162535	0.767268	0.162525	LmjF.35.3490:mRNA-p1	7
LmjF.35.1300	ubiquitin-conjugating enzyme E2, putative	22.24	23.4077	22.0836	22.0558	22.9466	22.2659	19.655	20.8227	19.4987	19.4709	20.3616	19.681	0	8.7579	1	2	1	1	1	1	4953500	11128000	4444600	4359800	8084000	5043300	825580	1854700	740770	726630	1347300	840550	0.771602	0.154308	0.771569	0.154331	LmjF.35.1300:mRNA-p1	2
LmjF.28.2110	Cullin family/Cullin protein neddylation domain containing protein, putative	24.7151	24.926	24.9638	23.5795	26.8875	25.0228	19.1605	19.3714	19.4092	18.0248	21.3329	19.4682	0	12.537	1	1	1	2	6	5	27541000	31876000	32722000	12535000	124150000	34089000	585990	678220	696220	266690	2641400	725300	0.774112	-0.294988	0.774153	-0.294933	LmjF.28.2110:mRNA-p1	6
LmjF.28.2620	Coatomer subunit gamma	24.5954	23.118	23.7331	21.9269	24.7434	23.9639	18.8405	17.3632	17.9783	16.172	18.9885	18.2089	0	13.882	3	2	3	2	4	1	25348000	9103800	13944000	3987100	28087000	16362000	469420	168590	258230	73836	520130	302990	0.788165	0.270798	0.788134	0.270838	LmjF.28.2620:mRNA-p1	5
LmjF.33.2510	Mitochondrial SSU ribosomal protein, putative	25.6977	27.071	27.1963	26.3611	27.6978	26.448	20.3402	21.7135	21.8387	21.0036	22.3402	21.0904	0	8.985	4	5	6	7	8	7	54424000	140990000	153780000	86196000	217700000	91546000	1327400	3438900	3750600	2102400	5309700	2232800	0.79355	-0.180609	0.793541	-0.180616	LmjF.33.2510:mRNA-p1	8
LmjF.27.0190	proteasome alpha 7 subunit, putative	25.4993	24.7768	24.8734	24.9873	25.186	25.1694	21.7989	21.0763	21.1729	21.2869	21.4856	21.4689	0	17.915	2	2	2	2	2	2	47431000	28745000	30735000	33260000	38172000	37734000	3648500	2211100	2364200	2558500	2936300	2902600	0.797878	-0.0643819	0.7978	-0.064408	LmjF.27.0190:mRNA-p1	2
LmjF.03.0960	hypothetical protein, conserved	26.9406	27.3113	27.0442	27.0771	27.2575	26.827	24.6186	24.9894	24.7222	24.7552	24.9355	24.5051	0	5.3221	3	2	2	3	3	3	128800000	166540000	138390000	141590000	160440000	119050000	25760000	33308000	27678000	28317000	32088000	23810000	0.801335	0.0448068	0.801259	0.044824	LmjF.03.0960:mRNA-p1	3
LmjF.32.3960	hypothetical protein, conserved	24.6025	24.4601	24.2342	23.3113	24.2317	25.2922	21.2805	21.1381	20.9123	19.9894	20.9098	21.9703	0.0093809	1.4244	2	2	2	2	1	1	25473000	23079000	19735000	10409000	19700000	41089000	2547300	2307900	1973500	1040900	1970000	4108900	0.804673	0.153842	0.804673	0.153842	LmjF.32.3960:mRNA-p1	2
LmjF.29.1960	Fumarate hydratase class I, cytosolic	10	21.0356	10	10	23.7361	10	10	15.9481	10	10	18.6486	10	0	6.6297	0	1	0	0	2	0	0	2149500	0	0	13973000	0	0	63221	0	0	410960	0	0.811779	-0.90019	0.809659	-0.900174	LmjF.29.1960:mRNA-p1	2
LmjF.15.0090	ATP-dependent protease ATPase subunit HslU1, putative	28.3718	27.73	27.4128	27.0219	28.789	27.2358	23.6168	22.9751	22.6579	22.267	24.0341	22.4809	0	50.191	11	11	10	10	13	9	347340000	222620000	178680000	136270000	463809984	158050000	12864000	8245000	6617800	5046900	17178000	5853800	0.814981	0.155975	0.814997	0.155959	LmjF.15.0090:mRNA-p1	13
LmjF.21.1550;LmjF.20.1650	40S ribosomal protein S11, putative	32.5492	31.9685	32.0627	31.1497	33.0869	31.9119	29.5492	28.9685	29.0627	28.1497	30.0869	28.9119	0	92.431	14	12	13	13	14	14	6284800000	4202200064	4485700096	2382299904	9123399680	4040499968	785600000	525270016	560710016	297790016	1140400000	505060000	0.819673	0.143962	0.819669	0.143963	LmjF.21.1550:mRNA-p1;LmjF.20.1650:mRNA-p1	14
LmjF.08.0240	hypothetical protein, conserved	24.5596	23.8631	23.7954	23.8107	24.5347	24.1043	20.6526	19.9562	19.8885	19.9038	20.6278	20.1974	0.0099194	1.3781	2	2	2	1	1	2	24727000	15258000	14559000	14714000	24305000	18035000	1648400	1017200	970600	980910	1620300	1202300	0.822395	-0.077226	0.822423	-0.0772101	LmjF.08.0240:mRNA-p1	2
LmjF.32.2160	R-SNARE protein, putative	24.0452	24.0073	26.3512	23.6041	25.5472	26.0191	18.1383	18.1004	20.4443	17.6972	19.6403	20.1122	0	12.788	1	1	2	2	4	2	17311000	16862000	85605000	12751000	49030000	68002000	288510	281030	1426700	212520	817170	1133400	0.823111	-0.255564	0.823071	-0.255622	LmjF.32.2160:mRNA-p1	4
LmjF.33.1870	nucleolar GTP-binding protein, putative	27.6923	26.8565	27.0374	26.3204	28.2978	26.5097	22.4443	21.6086	21.7894	21.0725	23.0498	21.2618	0	27.116	12	9	10	9	12	7	216870000	121510000	137740000	83797000	329969984	95549000	5707100	3197600	3624700	2205200	8683300	2514400	0.833079	0.152746	0.833076	0.152747	LmjF.33.1870:mRNA-p1	13
LmjF.30.0650	hypothetical protein, conserved	23.3328	23.0366	23.0271	21.692	24.6769	22.4216	19.0849	18.7886	18.7792	17.4441	20.4289	18.1737	0.00073964	2.4884	1	1	1	1	2	1	10565000	8604000	8547500	3388100	26821000	5618100	556080	452840	449870	178320	1411600	295690	0.834157	0.201961	0.834128	0.201996	LmjF.30.0650:mRNA-p1	2
LmjF.21.1710	cytochrome c oxidase subunit VI, putative	24.4345	24.3807	24.8062	24.1933	24.847	24.7431	21.1125	21.0587	21.4843	20.8714	21.5251	21.4212	0	6.1077	3	2	3	2	3	3	22673000	21843000	29337000	19183000	30178000	28081000	2267300	2184300	2933700	1918300	3017800	2808100	0.834942	-0.0540187	0.834942	-0.0540187	LmjF.21.1710:mRNA-p1	3
LmjF.30.2350	sphingosine 1-phosphate lyase	25.6393	25.2208	25.551	23.8913	27.9766	25.3345	20.9388	20.5204	20.8505	19.1909	23.2761	20.634	0	7.3096	2	2	2	1	3	1	52264000	39104000	49159000	15560000	264110000	42310000	2010100	1504000	1890700	598470	10158000	1627300	0.837163	-0.263772	0.837148	-0.263795	LmjF.30.2350:mRNA-p1	3
LmjF.36.1530	NEK family Serine/threonine-protein kinase, putative	23.9545	23.5554	23.0416	23.0607	24.745	22.2307	19.0003	18.6012	18.0874	18.1065	19.7908	17.2765	0	8.6272	2	3	2	3	4	1	16256000	12328000	8634100	8748900	28118000	4921500	524380	397670	278520	282220	907050	158760	0.83763	0.17173	0.837653	0.171705	LmjF.36.1530:mRNA-p1	4
LmjF.11.0350	14-3-3 protein 2, putative	27.8198	27.7955	27.6382	27.3886	28.6275	27.4918	23.8198	23.7955	23.6382	23.3886	24.6276	23.4918	0	84.077	6	7	6	7	7	5	236910000	232960000	208900000	175710000	414710016	188740000	14807000	14560000	13056000	10982000	25920000	11796000	0.842797	-0.0848217	0.842781	-0.0848331	LmjF.11.0350:mRNA-p1	7
LmjF.09.0010	hypothetical protein, conserved	25.8659	26.1217	26.0116	26.5244	27.0866	23.7422	23.2809	23.5367	23.4266	23.9395	24.5016	21.1573	0	16.484	2	3	3	3	3	2	61151000	73014000	67653000	96526000	142520000	14032000	10192000	12169000	11275000	16088000	23753000	2338700	0.845588	0.215324	0.845604	0.2153	LmjF.09.0010:mRNA-p1	3
LmjF.10.1240	Protein of unknown function (DUF1861), putative	10	22.5465	10	10	25.4882	10	10	18.459	10	10	21.4007	10	0.0064725	1.6226	0	1	0	0	2	0	0	6125800	0	0	47067000	0	0	360340	0	0	2768600	0	0.831065	-0.980582	0.84596	-0.980575	LmjF.10.1240:mRNA-p1	2
LmjF.21.1500	hypothetical protein, conserved	23.381	23.298	23.7564	22.3701	24.7921	23.7093	18.5736	18.4906	18.949	17.5627	19.9847	18.9019	0	20.638	1	2	2	1	3	2	10924000	10313000	14171000	5420900	29051000	13715000	390140	368330	506090	193600	1037500	489810	0.848739	-0.145346	0.848765	-0.145319	LmjF.21.1500:mRNA-p1	4
LmjF.36.2660	dihydrolipoamide acetyltransferase precursor, putative	30.7393	30.1947	30.0238	30.0129	30.8552	30.2857	26.347	25.8024	25.6315	25.6206	26.4629	25.8934	0	21.711	6	6	6	6	6	6	1792499968	1228899968	1091600000	1083399936	1942400000	1308899968	85358000	58519000	51983000	51592000	92496000	62330000	0.852205	-0.0653248	0.852186	-0.0653305	LmjF.36.2660:mRNA-p1	6
LmjF.28.2080	DEAD-box ATP-dependent RNA helicase, mitochondrial	23.7715	23.2704	10	24.0953	25.5536	10	18.8174	18.3162	10	19.1411	20.5994	10	0	5.2905	2	2	0	3	3	0	14320000	10118000	0	17923000	49250000	0	461940	326390	0	578160	1588700	0	0.851666	-0.868994	0.852383	-0.86898	LmjF.28.2080:mRNA-p1	3
LmjF.17.1370	NUC130/3NT domain/SDA1, putative	22.9513	22.1303	10	22.6568	24.6267	10	17.7419	16.9208	10	17.4473	19.4172	10	0.0083173	1.5512	1	2	1	1	1	0	8110400	4590700	0	6612600	25904000	0	219200	124070	0	178720	700100	0	0.858905	-0.733944	0.855325	-0.733953	LmjF.17.1370:mRNA-p1	2
LmjF.07.0640	eukaryotic translation initiation factor 3 subunit h	28.1802	26.9823	26.8454	26.0291	28.4149	27.1077	23.8583	22.6604	22.5235	21.7072	24.093	22.7858	0	85.026	11	9	9	9	8	6	304150016	132580000	120580000	68478000	357870016	144620000	15208000	6629000	6028900	3423900	17894000	7231000	0.860152	0.152074	0.860161	0.152069	LmjF.07.0640:mRNA-p1	12
LmjF.20.0200	hypothetical protein, conserved	20.9749	10	10	10	22.7248	10	15.727	10	10	10	17.4769	10	0	3.1413	1	0	0	0	2	0	2061000	0	0	0	6931900	0	54236	0	0	0	182420	0	0.866502	-0.583302	0.86164	-0.583314	LmjF.20.0200:mRNA-p1	2
LmjF.20.1185;LmjF.20.1180	calpain-like cysteine peptidase, putative	28.4511	28.0563	27.9375	27.2056	29.1814	27.7193	23.2032	22.8084	22.6896	21.9578	23.9335	22.4714	0	52.023	4	4	6	7	8	5	366980000	279120000	257060000	154780000	608800000	220970000	9657300	7345300	6764600	4073300	16021000	5815000	0.862604	0.112885	0.862633	0.112858	LmjF.20.1185:mRNA-p1;LmjF.20.1180:mRNA-p1	8
LmjF.16.0250	protein tyrosine phosphatase-likie protein	24.415	24.0861	24.1459	25.3074	26.2602	21.8084	20.83	20.5012	20.5609	21.7224	22.6753	18.2235	0	5.7014	1	1	1	2	2	1	22369000	17809000	18563000	41522000	80375000	3672700	1864100	1484100	1546900	3460200	6698000	306060	0.866602	-0.242999	0.866597	-0.243008	LmjF.16.0250:mRNA-p1	2
LmjF.18.0220	RNA-binding protein 29, putative	24.3266	23.6187	23.4423	23.1153	24.9333	22.9721	20.4197	19.7118	19.5353	19.2085	21.0264	19.0652	0	4.181	2	2	2	2	2	1	21040000	12881000	11398000	9086800	32038000	8228100	1402600	858720	759840	605790	2135900	548540	0.867285	0.1223	0.867347	0.122243	LmjF.18.0220:mRNA-p1	2
LmjF.34.2340.1;LmjF.34.2340.2	asparaginyl-tRNA synthetase, putative	24.2469	10	22.7397	24.0556	25.2553	10	19.34	10	17.8328	19.1487	20.3484	10	0.0014451	2.3629	1	0	1	2	2	0	19909000	0	7003800	17436000	40051000	0	663640	0	233460	581220	1335000	0	0.86646	-0.774759	0.867771	-0.774759	LmjF.34.2340.1:mRNA-p1;LmjF.34.2340.2:mRNA-p1	2
LmjF.34.2700	eukaryotic translation initiation factor 3 subunit g	26.9834	25.8621	25.1034	24.6986	26.7178	26.1187	23.524	22.4027	21.6439	21.2392	23.2584	22.6593	0	21.002	4	4	3	2	4	4	132680000	60991000	36047000	27228000	110370000	72864000	12062000	5544700	3277000	2475300	10034000	6624000	0.873109	0.137927	0.873121	0.137917	LmjF.34.2700:mRNA-p1	5
LmjF.32.0400	ATP-dependent RNA helicase HEL67	32.711	32.0572	32.1332	31.3469	33.4586	32.4208	27.463	26.8093	26.8853	26.099	28.2106	27.1728	0	307.17	35	34	35	32	36	33	7030499840	4468700160	4710499840	2731300096	11804000256	5749600256	185010000	117600000	123960000	71875000	310630016	151300000	0.874538	-0.108297	0.874571	-0.108269	LmjF.32.0400:mRNA-p1	36
LmjF.07.0340	ATP-dependent RNA helicase DBP2B, putative	29.1173	28.5782	28.4582	27.4634	29.7244	28.6212	23.9474	23.4082	23.2883	22.2935	24.5545	23.4512	0	75.507	15	15	15	14	16	13	582339968	400769984	368790016	185060000	887049984	412900000	16176000	11132000	10244000	5140600	24640000	11469000	0.874681	0.114879	0.874695	0.114866	LmjF.07.0340:mRNA-p1	17
LmjF.20.0010	DNA-directed RNA polymerase III, putative	10	19.2616	25.1196	20.2794	21.3285	19.8606	10	13.4037	19.2616	14.4213	15.4705	14.0026	0	5.3088	0	1	1	1	1	1	0	628530	36455000	1272600	2633400	952000	0	10837	628530	21941	45403	16414	0.826042	-0.695737	0.888356	-0.409727	LmjF.20.0010:mRNA-p1	2
LmjF.29.2630	Present in the outer mitochondrial membrane proteome 24	24.4001	24.1575	24.364	23.7656	25.4594	23.4147	18.2916	18.049	18.2554	17.657	19.3509	17.3062	0	12.227	3	4	4	4	3	2	22139000	18713000	21592000	14261000	46136000	11182000	320860	271200	312920	206680	668640	162060	0.889621	0.0939941	0.889637	0.0939795	LmjF.29.2630:mRNA-p1	5
LmjF.34.0550	Cysteine leucine rich protein	25.4646	25.0757	24.6876	23.9876	25.9649	25.5535	21.1426	20.7538	20.3657	19.6657	21.643	21.2316	0	14.173	2	2	2	1	2	2	46302000	35363000	27022000	16634000	65495000	49246000	2315100	1768100	1351100	831720	3274800	2462300	0.892306	-0.0926927	0.892268	-0.0927245	LmjF.34.0550:mRNA-p1	3
LmjF.18.0780	DNA-directed RNA polymerase II/III subunit, putative	22.4038	10	22.3587	22.9098	23.6315	10	18.4969	10	18.4518	19.0029	19.7246	10	0	4.3533	1	1	1	2	1	0	5548900	0	5378200	7880100	12995000	0	369930	0	358550	525340	866330	0	0.880484	-0.592924	0.894929	-0.592914	LmjF.18.0780:mRNA-p1	2
LmjF.22.1060	small nuclear ribonucleoprotein, putative	25.0852	23.4107	23.9516	23.1038	24.7428	24.321	22.7632	21.0887	21.6297	20.7818	22.4209	21.999	0	29.001	2	1	2	1	2	1	35595000	11151000	16224000	9014100	28076000	20958000	7118900	2230200	3244700	1802800	5615200	4191500	0.899889	0.0932941	0.899894	0.0932897	LmjF.22.1060:mRNA-p1	3
LmjF.26.1100	hypothetical protein, conserved	25.7032	26.1106	25.6534	25.3485	26.4711	25.7887	22.8958	23.3033	22.8461	22.5412	23.6637	22.9813	0.0027009	1.884	1	1	1	2	1	2	54629000	72456000	52777000	42724000	93022000	57965000	7804100	10351000	7539600	6103400	13289000	8280700	0.901593	-0.0470403	0.901604	-0.0470359	LmjF.26.1100:mRNA-p1	2
LmjF.07.0060	cytochrome c1, heme protein, mitochondrial, putative	29.9364	30.2764	29.8723	29.4817	30.9889	29.7947	26.3514	26.6915	26.2873	25.8968	27.404	26.2097	0	266.76	10	11	10	10	10	8	1027400000	1300499968	982780032	749680000	2131100032	931320000	85617000	108380000	81898000	62474000	177590000	77610000	0.905632	-0.0600961	0.905664	-0.0600751	LmjF.07.0060:mRNA-p1	11
LmjF.21.0490	DnaJ protein, putative	27.2822	27.2936	26.9393	26.2888	27.7681	27.2896	22.6972	22.7086	22.3544	21.7038	23.1832	22.7046	0	13.801	5	5	5	4	5	5	163220000	164510000	128690000	81980000	228580000	164050000	6800600	6854600	5362200	3415800	9524300	6835600	0.906793	0.0562382	0.906827	0.0562185	LmjF.21.0490:mRNA-p1	5
LmjF.21.1660	mitochondrial structure specific endonuclease I (SSE-1), putative	24.8577	23.8068	23.6315	22.2038	25.2435	24.4971	21.0504	19.9995	19.8241	18.3965	21.4361	20.6897	0	5.0205	2	2	2	1	2	2	30403000	14674000	12995000	4830700	39723000	23679000	2171700	1048200	928190	345050	2837400	1691300	0.911616	0.117182	0.91159	0.117217	LmjF.21.1660:mRNA-p1	2
LmjF.36.3720	Protein of unknown function (DUF498/DUF598), putative	23.0004	22.3047	21.1365	20.9676	24.3562	21.5339	18.0462	17.3505	16.1823	16.0134	19.402	16.5797	0	3.7374	1	1	1	1	2	1	8390700	5180800	2305300	2050600	21475000	3036400	270670	167120	74364	66149	692760	97948	0.912149	-0.138692	0.912136	-0.138714	LmjF.36.3720:mRNA-p1	2
LmjF.01.0780;LmjF.01.0770	Eukaryotic initiation factor 4A-1	28.3287	28.3426	28.0446	27.5636	29.2706	27.6975	23.8051	23.819	23.5211	23.04	24.747	23.1739	0	36.275	13	13	13	11	12	10	337120000	340380000	276870016	198370000	647630016	217660000	14657000	14799000	12038000	8624700	28158000	9463400	0.91748	0.0613931	0.917488	0.0613874	LmjF.01.0780:mRNA-p1;LmjF.01.0770:mRNA-p1	14
LmjF.28.0490	propionyl-coa carboxylase beta chain, putative	10	23.6707	22.5363	21.9819	23.0511	10	10	18.9702	17.8358	17.2815	18.3507	10	0	3.0981	0	1	1	2	1	0	0	13353000	6082700	4142100	8691200	0	0	513560	233950	159310	334280	0	0.921115	0.391294	0.923975	0.39128	LmjF.28.0490:mRNA-p1	2
LmjF.34.1410;LmjF.34.1400	d-isomer specific 2-hydroxyacid dehydrogenase- like protein	26.4194	25.7325	25.4262	24.7088	27.1639	25.9364	22.3319	21.645	21.3387	20.6214	23.0765	21.8489	0	9.3751	4	4	2	3	4	2	89747000	55751000	45086000	27422000	150370000	64213000	5279300	3279400	2652100	1613100	8845200	3777200	0.924846	-0.077034	0.924834	-0.0770454	LmjF.34.1410:mRNA-p1;LmjF.34.1400:mRNA-p1	4
LmjF.16.0230	protein tyrosine phosphatase-like protein	27.6184	27.4208	27.0164	26.16	29.3705	26.8169	24.2965	24.0988	23.6944	22.8381	26.0486	23.495	0	4.1434	2	2	2	2	3	2	206050000	179670000	135750000	74982000	694060032	118220000	20605000	17967000	13575000	7498200	69406000	11822000	0.926823	-0.097285	0.926823	-0.097285	LmjF.16.0230:mRNA-p1	3
LmjF.20.1570;LmjF.20.1560	amidohydrolase, putative	25.92	25.5113	26.005	25.4234	26.5629	25.5637	22.0131	21.6044	22.0981	21.5165	22.656	21.6569	0	13.338	2	2	2	2	2	2	63491000	47825000	67341000	44998000	99137000	49597000	4232700	3188300	4489400	2999900	6609200	3306500	0.927197	-0.0379111	0.927151	-0.0379353	LmjF.20.1570:mRNA-p1;LmjF.20.1560:mRNA-p1	2
LmjF.35.0030	pyruvate kinase	24.7598	24.3872	24.7863	25.1168	26.1198	22.9352	19.9525	19.5799	19.979	20.3094	21.3124	18.1279	0	19.524	2	2	2	2	3	1	28409000	21942000	28935000	36383000	72918000	8020400	1014600	783660	1033400	1299400	2604200	286440	0.93727	-0.079476	0.937283	-0.0794601	LmjF.35.0030:mRNA-p1	3
LmjF.34.0160;LmjF.34.0140	mitochondrial malate dehydrogenase	26.5108	26.5754	26.5838	26.1243	27.2805	26.1711	22.5108	22.5754	22.5838	22.1243	23.2805	22.1711	0	10.001	4	4	4	3	4	3	95621000	99999000	100580000	73147000	163020000	75558000	5976300	6249900	6286400	4571700	10189000	4722400	0.937907	0.0313842	0.937927	0.0313752	LmjF.34.0160:mRNA-p1;LmjF.34.0140:mRNA-p1	5
LmjF.23.0040	peroxidoxin	27.8898	27.4193	27.3233	26.8955	28.2507	27.4062	24.0825	23.612	23.5159	23.0881	24.4433	23.5989	0	36.606	6	6	6	6	6	5	248700000	179490000	167930000	124840000	319369984	177870000	17765000	12821000	11995000	8917100	22812000	12705000	0.953738	0.0266787	0.953674	0.0267156	LmjF.23.0040:mRNA-p1	6
LmjF.11.0260	hypothetical protein, conserved	25.0614	24.2316	23.8062	23.7027	25.5368	23.7542	19.8915	19.0617	18.6362	18.5328	20.3669	18.5842	0	11.24	2	1	1	3	5	2	35013000	19699000	14668000	13653000	48679000	14149000	972590	547200	407440	379250	1352200	393020	0.962708	0.0351562	0.962698	0.0351664	LmjF.11.0260:mRNA-p1	6
LmjF.27.2100	RNA-binding protein, putative	27.5626	26.1058	26.5657	26.1102	27.6775	26.5131	23.7552	22.2984	22.7583	22.3028	23.8701	22.7058	0	6.7779	3	2	2	3	3	3	198230000	72214000	99325000	72435000	214660000	95773000	14159000	5158200	7094600	5173900	15333000	6841000	0.973807	-0.0222499	0.973791	-0.0222632	LmjF.27.2100:mRNA-p1	3
[truncated: 9 more rows]

## Sheet: Enriched in Granule
		Log2																																	Log2		Log2
[truncated: 172 more rows]

## Sheet: Enriched in Luc aggregates
		Log2
[truncated: 388 more rows]
[truncated: 1 more columns]

## Sheet: Legend
	S2 Table. Proteomic content of starvation-induced LeishIF4E-3 containing granules
[truncated: 44 more rows]
