# Supplementary material for: Nutritional stress targets LeishIF4E-3 to storage granules that contain RNA and ribosome components in Leishmania
Source: PLoS Negl Trop Dis. 2019 Mar 14;13(3):e0007237. doi: 10.1371/journal.pntd.0007237 (PMC6435199; doi:10.1371/journal.pntd.0007237)
Supplement: S3 Table — Starvation-induced LeishIF4E-3 containing granules, enriched over sucrose gradients, were subjected to pull-down analysis over streptavidin beads and compared to the proteins pulled down from SBP-tagged luciferase expressing cells. The proteomic content was assessed by LC-MS/MS as described in the Materials and Methods chapter. The granular enriched proteins given in S2 Table, were analyzed by the GO term enrichment tool based on cellular component. All GO terms were enriched by at least four fold as compared to the gene sets encoded in the genome, with a p< 0.01. (XLSX) [file pntd.0007237.s016.xlsx]

## Sheet: Cellular component
	ID	Name	Genes in the background with this term	Genes in the results with this term	Result gene list	% of background genes in the results	Fold enrichment	Odds ratio	P-value	Benjamini	Bonferroni
	GO:0005840	ribosome	161	35	LmjF.04.0950,LmjF.06.0580,LmjF.11.0780,LmjF.11.0970,LmjF.21.1050,LmjF.21.1720,LmjF.22.0460,LmjF.26.0890,LmjF.26.1640,LmjF.26.2220,LmjF.26.2340,LmjF.28.1030,LmjF.28.2460,LmjF.28.2560,LmjF.29.2370,LmjF.29.2470,LmjF.30.0690,LmjF.30.3200,LmjF.32.0430,LmjF.32.0450,LmjF.33.3150,LmjF.35.1670,LmjF.35.1900,LmjF.35.1920,LmjF.35.2050,LmjF.35.2190,LmjF.35.3290,LmjF.35.3800,LmjF.36.0600,LmjF.36.0940,LmjF.36.3…	21.7	8.28	13.96	7.57363e-24	8.52146e-22	1.03001e-21
	GO:1990904	ribonucleoprotein complex	214	39	LmjF.04.0950,LmjF.06.0580,LmjF.10.0210,LmjF.11.0780,LmjF.11.0970,LmjF.21.1050,LmjF.21.1720,LmjF.22.0460,LmjF.26.0890,LmjF.26.1640,LmjF.26.2220,LmjF.26.2340,LmjF.28.1030,LmjF.28.2460,LmjF.28.2500,LmjF.28.2560,LmjF.29.0750,LmjF.29.2370,LmjF.29.2470,LmjF.30.0690,LmjF.30.3200,LmjF.32.0430,LmjF.32.0450,LmjF.33.3150,LmjF.35.1670,LmjF.35.1900,LmjF.35.1920,LmjF.35.2050,LmjF.35.2190,LmjF.35.3290,LmjF.35.3…	18.2	6.94	11.6	1.25316e-23	8.52146e-22	1.70429e-21
	GO:0000785	chromatin	36	5	LmjF.17.0280,LmjF.19.0050,LmjF.28.0210,LmjF.29.0850,LmjF.35.0015,	13.9	5.29	6.19	0.00226064	0.0161814	0.307447
	GO:0070069	cytochrome complex	6	2	LmjF.35.0100,LmjF.35.1540,	33.3	12.69	18.83	0.00957538	0.0500866	1
	GO:0016272	prefoldin complex	6	2	LmjF.05.1200,LmjF.26.1380,	33.3	12.69	18.83	0.00957538	0.0500866	1
	GO:0009986	cell surface	7	2	LmjF.14.1160,LmjF.31.2310,	28.6	10.88	15.06	0.0131764	0.0639998	1
	GO:0030863	cortical cytoskeleton	8	2	LmjF.14.1440,LmjF.23.0950,	25	9.52	12.55	0.0172689	0.0809854	1
	GO:0030684	preribosome	10	2	LmjF.10.0210,LmjF.29.0750,	20	7.62	9.41	0.026818	0.0935191	1
	GO:0031514	motile cilium	29	3	LmjF.16.1430,LmjF.29.1770,LmjF.30.2000,	10.3	3.94	4.36	0.0392998	0.127257	1

## Sheet: Legend
	S3 Table. Proteomic content of starvation-induced LeishIF4E-3 containing granules – classification by GO term enrichment.
	Starvation-induced LeishIF4E-3 containing granules, enriched over sucrose gradients, were subjected to pull-down analysis over streptavidin beads and compared to the proteins pulled down from SBP-tagged luciferase expressing cells. The proteomic content was assessed by LC-MS/MS as described in the Materials and Methods chapter. The granular enriched proteins given in Supplemental Table 2, were an…
	ID	Gene Ontology ID
	Name	Gene Onotology Term
	Genes in the background with this term	Number of Genes with this term in the background
	Genes in the results with this term	Number of Genes with this term in the Results
	Result gene list	Genes from the result that belong to this term
	% of background genes in the results	Of the genes in the background with this term, the percentage of genes present in the results
	Fold enrichment	Precentage of gene with this term in the results divided by percentage of genes with this term present in the background
	Odds ratio	Odds ration statistic from the Fisher's extact test
	P-value	P-value from the Fisher's extact test
	Benjamini	Benjamini-Hochbery false discovery rate
	Bonferroni	Bonferroni adjusted P-value
